# Supplementary material for: A Novel Pyroptosis-Related Gene Signature for Prediction of Disease-Free Survival in Papillary Thyroid Carcinoma
Source: J Pers Med. 2022 Dec 29;13(1):85. doi: 10.3390/jpm13010085 (PMC9863179; doi:10.3390/jpm13010085)
Supplement: Supplementary file 1 [file jpm-13-00085-s001.zip › Table S1.xlsx]

## Sheet: Sheet1
Table S1. 33 PRGs from previous reviews.
AIM2
CASP1
CASP3
CASP4
CASP5
CASP6
CASP8
CASP9
ELANE
GPX4
GSDMA
GSDMB
GSDMC
GSDMD
GSDME
IL18
IL1B
IL6
NLRC4
NLRP1
NLRP2
NLRP3
NLRP6
NLRP7
NOD1
NOD2
PJVK
PLCG1
PRKACA
PYCARD
SCAF11
TIRAP
TNF
