# Supplementary material for: A Novel Pyroptosis-Related Gene Signature for Prediction of Disease-Free Survival in Papillary Thyroid Carcinoma
Source: J Pers Med. 2022 Dec 29;13(1):85. doi: 10.3390/jpm13010085 (PMC9863179; doi:10.3390/jpm13010085)
Supplement: Supplementary file 1 [file jpm-13-00085-s001.zip › Table S2.xlsx]

## Sheet: Sheet2
Table S2.Premier sequences for qRT-PCR
GAPDH-F	TGTGGGCATCAATGGATTTGG
GAPDH-R	ACACCATGTATTCCGGGTCAAT
CASP6-F	CACCAACATAACTGAGGTGGATG
CASP6-R	AGGAGGAGCCATATTTTCCCA
CASP9-F	CTCAGACCAGAGATTCGCAAAC
CASP9-R	GCATTTCCCCTCAAACTCTCAA
IL18-F	ACCTGCCCTTCATGGGTAGTA
IL18-R	CCCCTGGGGTCAAAAAGTGA
NOD1-F	ACTGAAAAGCAATCGGGAACTT
NOD1-R	CACACACAATCTCCGCATCTT
