# Supplementary material for: A Novel Pyroptosis-Related Gene Signature for Prediction of Disease-Free Survival in Papillary Thyroid Carcinoma
Source: J Pers Med. 2022 Dec 29;13(1):85. doi: 10.3390/jpm13010085 (PMC9863179; doi:10.3390/jpm13010085)
Supplement: Supplementary file 1 [file jpm-13-00085-s001.zip › Table S3.xlsx]

## Sheet: risk.all
Table S3.risk score based on four PRGs
id	futime	fustat	CASP6	CASP9	IL18	NOD1	riskScore	risk
TCGA-4C-A93U	0.353333	0	6.8179	2.81663	4.54807	11.2601	1.09448	high
TCGA-BJ-A0YZ	2.06417	0	8.31326	5.07605	0.54056	0.948913	2.08483	high
TCGA-BJ-A0Z0	1.14667	0	5.65035	3.44251	0.147997	1.73419	1.7976	high
TCGA-BJ-A0Z2	0.4325	1	6.17812	5.23916	3.15856	4.40345	0.977488	low
TCGA-BJ-A0Z3	1.36083	0	7.17587	5.31494	3.35891	21.3422	0.640568	low
TCGA-BJ-A0Z5	1.22667	0	5.67966	2.82663	0.744253	13.9527	1.25773	high
TCGA-BJ-A0Z9	3.44083	0	10.1987	2.4043	7.79982	6.76574	1.62954	high
TCGA-BJ-A0ZA	1.57167	0	7.14413	3.46725	2.89493	2.28731	1.66019	high
TCGA-BJ-A0ZB	0.334167	0	7.57176	3.75712	7.57115	9.92596	0.802623	low
TCGA-BJ-A0ZC	0.963333	0	6.44531	5.87183	2.13666	0.752917	1.15897	high
TCGA-BJ-A0ZE	1.39333	0	5.03789	3.04042	0.308061	0.442456	1.78113	high
TCGA-BJ-A0ZF	2.0125	1	7.64739	6.00185	1.32224	1.46199	1.46575	high
TCGA-BJ-A0ZG	2.12167	0	5.14722	5.03407	4.38137	0.974219	0.83988	low
TCGA-BJ-A0ZH	1.25917	0	7.35371	3.84611	4.59677	10.4464	1.03454	high
TCGA-BJ-A0ZJ	3.50417	0	6.5643	4.81903	4.6523	6.74918	0.876911	low
TCGA-BJ-A18Y	4.27917	0	6.02705	5.90274	0.659926	2.88685	1.18033	high
TCGA-BJ-A18Z	3.4575	0	6.81708	3.36975	2.35388	14.8034	1.13188	high
TCGA-BJ-A190	1.71417	0	2.85524	4.84964	2.35843	0.413825	0.76034	low
TCGA-BJ-A191	0.4025	0	13.2784	9.42665	8.69178	4.65644	0.853415	low
TCGA-BJ-A192	3.69333	0	10.697	5.22671	9.17245	0.65559	1.18788	high
TCGA-BJ-A28R	3.51	0	7.54114	3.99949	5.83336	15.6972	0.768756	low
TCGA-BJ-A28S	1.75167	0	5.53168	5.14957	2.27302	4.9006	0.96825	low
TCGA-BJ-A28T	2.95917	0	7.20472	4.46987	7.89929	5.14498	0.762391	low
TCGA-BJ-A28V	2.70167	0	6.85441	5.10538	0.0602709	1.62959	1.69554	high
TCGA-BJ-A28W	0.941667	0	6.96361	5.3895	17.2309	1.30794	0.263825	low
TCGA-BJ-A28X	1.3525	1	9.40674	4.44974	8.8619	13.5513	0.745571	low
TCGA-BJ-A28Z	0.9225	0	7.83085	3.89259	6.87837	11.2721	0.844294	low
TCGA-BJ-A290	0.900833	1	15.0844	3.81181	4.47085	19.3356	2.69905	high
TCGA-BJ-A291	1.905	0	4.47261	3.91444	0.564577	0.765019	1.36562	high
TCGA-BJ-A2N7	1.53	0	5.86006	3.96099	1.46585	10.3102	1.12661	high
TCGA-BJ-A2N8	1.38	0	13.0839	5.12788	1.49515	4.10828	3.59419	high
TCGA-BJ-A2N9	0.615833	1	5.14731	4.1131	4.83499	0.405712	0.942269	low
TCGA-BJ-A2NA	0.3475	1	9.56499	3.85286	14.4807	15.218	0.43545	low
TCGA-BJ-A2P4	1.0675	0	5.30202	5.60329	0.55669	1.96637	1.14887	high
TCGA-BJ-A3EZ	1.33333	0	11.7477	2.8094	1.20571	8.55046	3.74539	high
TCGA-BJ-A3F0	1.16083	0	7.81492	5.03017	0.116912	1.13812	2.01814	high
TCGA-BJ-A3PR	3.03083	0	10.7371	3.73357	14.2371	5.37503	0.75419	low
TCGA-BJ-A3PT	1.94083	0	6.12938	4.92986	5.51215	4.388	0.791465	low
TCGA-BJ-A3PU	0.605	1	12.7829	3.28646	10.8661	8.62743	1.44774	high
TCGA-BJ-A45C	0.675	1	7.90875	8.0946	0.0928143	5.39538	1.10345	high
TCGA-BJ-A45D	2.675	0	8.4596	4.84653	2.11012	1.9564	1.80955	high
TCGA-BJ-A45E	2.25833	0	5.10723	2.49173	13.1948	2.93869	0.454153	low
TCGA-BJ-A45F	2.01667	0	3.89288	3.03347	0.657684	1.43025	1.38692	high
TCGA-BJ-A45G	0.647222	0	5.12135	5.7412	0.654299	3.27063	1.03634	high
TCGA-BJ-A45H	3.84722	0	8.22228	4.54424	2.4932	16.7593	1.08703	high
TCGA-BJ-A45I	5.15	1	10.8381	3.42057	7.15994	10.9525	1.43733	high
TCGA-BJ-A45J	2.60556	0	8.38014	6.22722	6.54685	18.3175	0.525904	low
TCGA-BJ-A45K	4.16667	0	6.67268	5.83048	0.102278	2.61739	1.41663	high
TCGA-BJ-A4O8	2.83056	0	10.232	4.4215	5.59499	16.2329	1.11172	high
TCGA-BJ-A4O9	1.955	0	5.00415	3.2715	0.251094	6.94865	1.39266	high
TCGA-CE-A13K	1.05417	0	6.41963	5.4923	1.4421	11.1624	0.943088	low
TCGA-CE-A27D	1.02417	0	8.23239	4.91779	4.99999	4.51413	1.16512	high
TCGA-CE-A3MD	1.065	0	8.52967	4.81141	2.5653	8.83994	1.40264	high
TCGA-CE-A3ME	1.0375	0	7.84819	3.46777	1.12432	9.33463	1.78765	high
TCGA-CE-A481	0.9475	0	9.06497	6.58674	2.25469	8.14636	1.22011	high
TCGA-CE-A482	0.89	0	9.53879	5.53733	2.88848	14.4519	1.18282	high
TCGA-CE-A483	1.25083	0	6.88169	4.90745	1.88126	17.8264	0.855976	low
TCGA-CE-A484	1.035	0	7.94086	7.4974	1.06286	11.0435	0.9149	low
TCGA-CE-A485	1.05417	0	8.58261	6.3106	13.6628	14.2048	0.28518	low
TCGA-DE-A0XZ	0.558333	1	7.3289	5.8545	4.1852	27.1919	0.456549	low
TCGA-DE-A0Y2	1.80167	0	6.9884	3.56325	3.34844	10.032	1.18295	high
TCGA-DE-A0Y3	0.0825	1	6.24859	3.01715	2.1185	15.8596	1.08371	high
TCGA-DE-A2OL	3.13417	0	8.10383	6.21514	0.196304	3.90713	1.58885	high
TCGA-DE-A3KN	2.275	0	6.11082	5.35334	0.498139	9.37885	1.07606	high
TCGA-DE-A4M8	1.54417	0	7.73515	3.94201	7.02437	15.4158	0.710439	low
TCGA-DE-A4M9	1.56833	0	7.90457	7.03994	1.14634	1.66122	1.31236	high
TCGA-DE-A4MA	2.5075	0	8.69652	3.46188	4.7797	8.4384	1.42342	high
TCGA-DE-A4MB	0.963333	0	7.19367	3.31491	2.99731	6.16406	1.4956	high
TCGA-DE-A4MC	0.909167	1	9.48833	3.12441	1.37573	9.51179	2.36971	high
TCGA-DE-A4MD	0.903333	1	5.62978	1.53267	0.361172	10.6889	1.77219	high
TCGA-DE-A69J	1.22333	0	10.4037	4.50351	1.80675	20.9579	1.4538	high
TCGA-DE-A69K	1.18833	1	8.27115	5.14432	2.32551	23.7966	0.80817	low
TCGA-DE-A7U5	0.23	0	10.4693	3.31482	7.11365	11.6087	1.35619	high
TCGA-DJ-A13L	0.829167	0	11.0283	2.99749	4.17949	9.55542	2.2816	high
TCGA-DJ-A13M	4.0625	0	8.1506	4.35779	2.45934	1.37995	1.82629	high
TCGA-DJ-A13O	3.17833	0	9.46224	4.58641	8.29598	5.59923	1.01152	low
TCGA-DJ-A13P	14.0992	0	5.63044	3.91404	0.880391	34.6347	0.530835	low
TCGA-DJ-A13R	1.54667	0	5.18076	2.31906	11.7937	1.36507	0.577463	low
TCGA-DJ-A13S	0.725833	0	6.71298	3.79344	0.321644	2.79917	1.90926	high
TCGA-DJ-A13T	4.67833	0	7.06633	3.89565	1.31134	18.8695	1.06283	high
TCGA-DJ-A13U	4.3525	0	5.08983	3.22462	1.0785	9.86904	1.1841	high
TCGA-DJ-A13V	3.59417	0	7.89133	5.20207	3.14623	30.7141	0.552044	low
TCGA-DJ-A13W	4.36083	0	2.41287	1.95674	4.92852	2.67103	0.789323	low
TCGA-DJ-A13X	0.6925	0	4.361	4.61044	0.528211	18.0917	0.689245	low
TCGA-DJ-A1QD	4.0025	0	6.07191	3.22158	7.83292	11.1546	0.643199	low
TCGA-DJ-A1QE	11.3175	0	9.30662	2.47861	1.74443	15.6347	2.01036	high
TCGA-DJ-A1QF	2.54833	0	5.21712	3.00332	1.96528	21.2392	0.787693	low
TCGA-DJ-A1QG	3.745	0	7.16896	2.50477	1.16715	1.14293	2.42358	high
TCGA-DJ-A1QH	3.54	0	7.25696	2.51706	0.792512	12.4839	1.76982	high
TCGA-DJ-A1QI	1.24583	0	7.0935	4.30576	0.928139	17.8069	1.07898	high
TCGA-DJ-A1QL	1.465	0	8.19504	5.28619	0.409306	2.30368	1.9214	high
TCGA-DJ-A1QM	0.500833	0	6.37271	3.48369	0.853958	5.0849	1.66619	high
TCGA-DJ-A1QN	3.545	0	6.08991	4.23462	1.41691	23.521	0.733977	low
TCGA-DJ-A1QO	2.9075	1	8.66805	2.73632	12.9292	4.39502	0.754919	low
TCGA-DJ-A1QQ	1.46167	0	11.3538	5.59622	8.60131	20.932	0.686593	low
TCGA-DJ-A2PN	0.840833	0	8.26876	4.13408	13.8089	11.0168	0.417439	low
TCGA-DJ-A2PO	0.665	0	6.44713	3.38873	2.43056	24.8146	0.763599	low
TCGA-DJ-A2PP	2.54583	0	5.28586	2.28777	0.174835	0.949131	2.08197	high
TCGA-DJ-A2PQ	2.94833	0	5.44308	4.67523	0.711919	25.3068	0.629047	low
TCGA-DJ-A2PR	2.28583	0	7.98677	4.78452	1.53993	41.9189	0.495173	low
TCGA-DJ-A2PS	2.18167	0	7.61208	4.04392	2.287	18.8517	1.02022	low
TCGA-DJ-A2PT	3.23333	0	12.1903	3.47792	15.1009	5.88184	0.886767	low
TCGA-DJ-A2PU	2.82833	0	5.78268	3.29164	0.935074	37.2066	0.548852	low
TCGA-DJ-A2PV	2.66333	0	6.03092	4.32231	1.59697	30.0232	0.570064	low
TCGA-DJ-A2PW	2.90167	0	7.12195	4.13032	5.71445	11.0321	0.829769	low
TCGA-DJ-A2PX	2.41167	0	7.1079	4.62709	4.68765	13.4118	0.791417	low
TCGA-DJ-A2PY	0.730833	0	9.96371	3.23718	3.95332	14.413	1.62464	high
TCGA-DJ-A2PZ	0.700833	0	5.67394	3.49324	2.33701	11.9419	1.01736	low
TCGA-DJ-A2Q0	2.86083	0	3.75504	4.43458	2.2913	1.24855	0.918137	low
TCGA-DJ-A2Q1	3.1425	0	9.48659	3.8731	15.0178	5.33187	0.557055	low
TCGA-DJ-A2Q2	3.66	0	5.89591	3.11983	1.74473	2.48109	1.61737	high
TCGA-DJ-A2Q3	1.05417	1	8.22584	2.94917	4.86006	13.0888	1.22175	high
TCGA-DJ-A2Q4	2.825	0	10.7478	4.79109	6.56469	18.7879	0.944382	low
TCGA-DJ-A2Q5	3.12083	0	6.38936	4.26475	4.90868	17.4201	0.641382	low
TCGA-DJ-A2Q6	3.03583	0	6.03185	4.99327	1.43375	18.9191	0.747321	low
TCGA-DJ-A2Q7	2.92417	0	6.58451	5.49231	8.28083	16.9442	0.385389	low
TCGA-DJ-A2Q9	2.98917	0	9.93505	2.73041	18.2477	3.06485	0.544965	low
TCGA-DJ-A2QA	2.7925	0	5.74653	2.53845	1.21646	9.35083	1.46736	high
TCGA-DJ-A2QB	2.92917	0	4.52739	4.27053	1.13367	1.37031	1.20135	high
TCGA-DJ-A2QC	3.32583	0	6.1555	3.93474	2.78392	11.2517	0.99833	low
TCGA-DJ-A3UK	3.07417	0	7.15986	5.32227	3.40559	30.7839	0.467981	low
TCGA-DJ-A3UM	2.58417	0	6.55156	3.61721	3.27567	20.2859	0.791742	low
TCGA-DJ-A3UN	2.69917	0	7.34665	3.85716	4.92878	29.2912	0.541326	low
TCGA-DJ-A3UO	1.755	1	6.49508	4.82957	3.25395	19.5412	0.665375	low
TCGA-DJ-A3UP	1.36583	0	7.84142	5.50366	4.6199	15.6053	0.72656	low
TCGA-DJ-A3UQ	1.62917	0	9.24758	3.65866	3.69815	12.8872	1.46491	high
TCGA-DJ-A3UR	3.025	0	5.88882	4.75049	2.87321	27.2826	0.496311	low
TCGA-DJ-A3US	2.7325	0	8.27579	4.49282	10.1209	5.23771	0.707252	low
TCGA-DJ-A3UT	3.025	0	5.09732	4.18576	0.234565	1.49439	1.46202	high
TCGA-DJ-A3UU	1.95167	0	6.93202	5.54972	2.36743	41.0787	0.34898	low
TCGA-DJ-A3UV	4.01333	0	8.53151	4.40985	1.62504	4.66758	1.89238	high
TCGA-DJ-A3UW	4.96083	0	7.9138	2.92826	10.4307	8.44906	0.74527	low
TCGA-DJ-A3UX	0.944167	0	6.22293	3.94744	1.52096	10.6436	1.17618	high
TCGA-DJ-A3UY	2.98667	0	7.23855	3.52165	10.6714	9.02515	0.583141	low
TCGA-DJ-A3UZ	3.41083	0	6.3632	5.75579	3.68108	12.6254	0.67247	low
TCGA-DJ-A3V0	3.08	0	8.86049	3.49284	3.22852	12.4497	1.50842	high
TCGA-DJ-A3V2	1.68333	0	7.72004	4.53069	7.04094	17.7516	0.597824	low
TCGA-DJ-A3V3	2.54833	0	8.53989	4.76082	9.75564	12.9736	0.572586	low
TCGA-DJ-A3V4	3.5425	0	6.43645	3.81031	1.99003	13.952	1.06237	high
TCGA-DJ-A3V5	1.59917	0	7.35611	3.83759	7.07904	15.5215	0.673775	low
TCGA-DJ-A3V6	2.23917	0	10.7154	2.81771	3.54913	8.22871	2.49462	high
TCGA-DJ-A3V7	1.9325	0	7.12407	3.75917	4.27315	14.1876	0.927764	low
TCGA-DJ-A3V8	1.77083	0	8.44351	3.80611	4.68829	12.9852	1.12908	high
TCGA-DJ-A3V9	1.70583	0	7.26501	8.03715	2.70979	22.6543	0.434498	low
TCGA-DJ-A3VA	2.06667	0	7.82858	4.50239	5.14434	22.4721	0.642913	low
TCGA-DJ-A3VB	1.90833	0	9.50004	3.19537	8.151	9.13456	1.14827	high
TCGA-DJ-A3VD	3.38917	0	8.98561	3.4824	10.5146	9.93715	0.764601	low
TCGA-DJ-A3VE	1.58	0	8.69434	4.69299	9.53686	27.4142	0.380718	low
TCGA-DJ-A3VF	0.799167	0	7.85859	2.83055	2.8655	11.8821	1.51261	high
TCGA-DJ-A3VG	2.97	0	8.44215	5.53833	0.397148	3.11863	1.87285	high
TCGA-DJ-A3VI	0.26	0	10.0439	3.08474	6.25311	15.4767	1.27225	high
TCGA-DJ-A3VJ	3.03333	0	10.157	5.38264	9.85795	9.04308	0.753592	low
TCGA-DJ-A3VK	2.06167	0	7.35005	3.73829	1.25736	7.78518	1.64038	high
TCGA-DJ-A3VL	1.74667	1	8.25933	4.96493	10.7149	4.21968	0.634864	low
TCGA-DJ-A3VM	2.3	0	4.72361	3.29191	0.573922	2.76442	1.46823	high
TCGA-DJ-A4UL	2.57083	0	8.24952	6.53501	1.8433	25.5375	0.643785	low
TCGA-DJ-A4UP	2.5075	0	7.37458	4.7366	5.83172	7.69541	0.86338	low
TCGA-DJ-A4UQ	2.75167	0	11.2534	5.92466	11.7762	10.5184	0.638907	low
TCGA-DJ-A4UR	0.309167	1	7.83077	7.9275	1.17431	1.87317	1.11649	high
TCGA-DJ-A4UT	2.25333	0	9.43017	4.24462	4.86411	7.17237	1.45919	high
TCGA-DJ-A4UW	2.2425	0	6.40268	5.62007	2.20323	15.3642	0.741566	low
TCGA-DJ-A4V0	2.95917	0	6.43927	5.18459	4.46767	3.15824	0.929616	low
TCGA-DJ-A4V2	0.26	0	10.8893	3.49046	11.1194	16.3044	0.788045	low
TCGA-DJ-A4V4	1.31667	0	6.87038	4.3713	5.23458	9.68904	0.843966	low
TCGA-DJ-A4V5	2.94583	0	11.1062	5.17067	8.09757	11.0513	1.02564	high
TCGA-DO-A1JZ	4.57167	0	9.82075	4.61702	5.39292	11.4603	1.20411	high
TCGA-DO-A1K0	1.58	1	5.91964	3.82328	2.03654	16.1313	0.905711	low
TCGA-DO-A2HM	0.194167	0	11.4296	3.09713	10.9293	8.23945	1.21018	high
TCGA-E3-A3DY	7.70667	0	7.10827	3.97373	5.50198	19.5843	0.658544	low
TCGA-E3-A3DZ	3.93083	0	7.67182	4.86535	0.147411	1.94118	1.96645	high
TCGA-E3-A3E0	5.5275	0	8.35321	6.29048	2.23683	7.77909	1.15776	high
TCGA-E3-A3E1	6.70417	0	7.04238	2.68997	1.28027	8.82952	1.77766	high
TCGA-E3-A3E2	5.26167	0	8.36249	4.98862	6.65935	16.975	0.657932	low
TCGA-E3-A3E3	1.21833	1	6.61463	3.48055	3.68773	9.06611	1.12358	high
TCGA-E3-A3E5	3.32583	0	6.87635	4.5076	0.885899	20.6325	0.925786	low
TCGA-E8-A242	2.60083	0	7.0407	3.36562	6.74378	8.09148	0.910032	low
TCGA-E8-A2EA	2.97	0	13.2004	3.84504	21.3817	9.43692	0.44622	low
TCGA-E8-A2JQ	0.975	0	12.8489	3.53836	12.8675	9.54585	1.10095	high
TCGA-E8-A3X7	2.60333	0	7.16357	4.40273	5.18508	11.4192	0.836379	low
TCGA-E8-A413	2.49667	0	9.48567	4.45358	3.55829	20.4523	1.06674	high
TCGA-E8-A414	2.6225	0	7.79022	4.70223	3.03954	14.2932	1.01105	low
TCGA-E8-A415	2.58417	0	7.86629	4.76067	4.00876	10.7265	1.02541	high
TCGA-E8-A416	2.60583	0	8.49596	6.36024	1.18824	3.30084	1.5151	high
TCGA-E8-A417	2.5675	0	7.44303	4.36066	2.41031	15.08	1.05325	high
TCGA-E8-A418	0.251667	0	9.34436	2.90652	1.24525	6.06718	2.71734	high
TCGA-E8-A419	2.11917	0	12.2454	3.5416	12.8697	11.543	0.937115	low
TCGA-E8-A432	1.97083	1	7.36113	2.39616	1.26487	11.1275	1.82145	high
TCGA-E8-A433	2.60333	0	8.88087	5.33622	4.3943	11.2933	1.03627	high
TCGA-E8-A434	2.60917	0	8.86304	5.94092	4.77789	9.12376	0.966886	low
TCGA-E8-A436	1.24583	0	8.23574	4.5322	3.3278	12.9038	1.13034	high
TCGA-E8-A437	3.32083	0	8.56328	7.42863	17.4745	22.0633	0.122777	low
TCGA-E8-A438	2.79	0	6.88947	6.09096	8.72656	6.70312	0.488531	low
TCGA-E8-A44K	2.58167	0	7.58661	3.49105	8.3483	13.2734	0.692694	low
TCGA-E8-A44M	2.51	0	8.61164	5.39822	7.88564	12.1325	0.657805	low
TCGA-EL-A3CL	2.675	1	7.74449	7.65658	1.7718	14.2822	0.721775	low
TCGA-EL-A3CM	2.25833	1	5.74503	2.56507	0.921395	12.7817	1.34959	high
TCGA-EL-A3CN	12.9517	0	10.188	2.13721	4.98255	11.5401	1.96768	high
TCGA-EL-A3CO	2.01667	1	5.63427	4.33461	6.10843	5.67917	0.723038	low
TCGA-EL-A3CP	13.2258	0	7.14255	5.37289	1.82625	35.1641	0.476109	low
TCGA-EL-A3CR	0.6475	1	7.72636	4.04113	3.22832	14.4008	1.08484	high
TCGA-EL-A3CS	3.8475	1	5.46466	3.04072	0.3908	3.99874	1.68389	high
TCGA-EL-A3CT	5.15	1	10.2591	2.05908	7.15077	5.90359	1.91538	high
TCGA-EL-A3CU	13.0858	0	8.30596	2.78477	4.88286	12.9953	1.27065	high
TCGA-EL-A3CV	3.15917	0	7.76208	3.13891	5.72223	7.35851	1.20852	high
TCGA-EL-A3CW	2.60583	1	6.03781	3.42765	5.18566	3.29481	1.06082	high
TCGA-EL-A3CX	8.87833	0	8.57655	13.4823	1.66722	0.666636	0.515859	low
TCGA-EL-A3CY	0.3475	0	7.81189	4.10552	15.1805	7.94727	0.371699	low
TCGA-EL-A3CZ	3.90417	1	5.51457	3.28085	0.405185	3.73743	1.6455	high
TCGA-EL-A3D0	11.6458	0	8.87294	3.99717	1.58188	28.0531	1.00584	low
TCGA-EL-A3D1	8.205	0	9.82373	3.37701	2.20291	18.3754	1.65008	high
TCGA-EL-A3D4	5.7925	0	4.95057	4.70903	1.81904	12.0211	0.789426	low
TCGA-EL-A3D5	4.755	0	6.45826	3.85695	0.147517	1.92969	1.90228	high
TCGA-EL-A3D6	9.02333	0	9.35974	3.48893	8.79584	9.89454	0.976152	low
TCGA-EL-A3GO	0.0166667	1	9.55612	4.26036	0.919587	2.21345	2.66224	high
TCGA-EL-A3GP	4.1225	0	12.8751	2.99543	5.20937	4.24662	3.25261	high
TCGA-EL-A3GQ	4.18333	0	6.44613	3.92537	1.63125	35.7071	0.53748	low
TCGA-EL-A3GR	9.58417	0	8.21923	5.19588	6.80718	25.4341	0.466065	low
TCGA-EL-A3GS	5.445	0	10.3018	3.11019	14.5924	7.70025	0.693384	low
TCGA-EL-A3GU	1.48917	1	10.6823	3.08536	4.35871	9.46223	2.09562	high
TCGA-EL-A3GV	4.19417	0	6.09661	2.98091	4.80839	21.9432	0.654777	low
TCGA-EL-A3GW	4.18	0	9.9316	3.26999	4.15847	3.41931	2.24426	high
TCGA-EL-A3GX	1.20167	1	10.4411	3.54268	10.1414	16.5992	0.800809	low
TCGA-EL-A3GY	8.42083	0	7.10211	3.37433	5.29838	17.3392	0.794793	low
TCGA-EL-A3GZ	11.6567	0	9.96333	4.04936	5.87972	22.769	0.88703	low
TCGA-EL-A3H1	4.16667	1	7.96419	4.14635	0.43085	2.67126	2.18603	high
TCGA-EL-A3H2	2.83083	1	6.85579	5.46862	0.663771	0.937069	1.53495	high
TCGA-EL-A3H3	3.61083	0	13.6458	2.86849	8.6024	6.63669	2.41169	high
TCGA-EL-A3H4	4.13917	0	7.41515	2.93244	9.27867	19.1765	0.550492	low
TCGA-EL-A3H5	6.95917	0	8.88025	1.7859	10.0556	6.03298	1.17126	high
TCGA-EL-A3H7	11.575	0	10.0972	3.20047	6.209	11.6742	1.43139	high
TCGA-EL-A3H8	12.53	0	6.72042	4.50341	2.39285	28.7795	0.590754	low
TCGA-EL-A3MW	9.0475	0	6.47952	3.97753	2.78684	25.6288	0.655696	low
TCGA-EL-A3MX	4.67583	1	11.7283	6.01315	4.6875	13.9459	1.30168	high
TCGA-EL-A3MY	1.48083	1	10.069	3.06744	16.7933	6.41121	0.553785	low
TCGA-EL-A3MZ	4.43583	1	8.99971	2.55425	1.69167	8.21743	2.41836	high
TCGA-EL-A3N2	2.46917	0	8.36791	3.39062	1.54138	18.5415	1.39541	high
TCGA-EL-A3N3	14.8458	0	9.64684	2.77624	9.2951	10.6878	1.05619	high
TCGA-EL-A3T0	11.8675	0	5.27792	4.02039	1.03088	14.4666	0.932163	low
TCGA-EL-A3T1	10.7892	0	8.92463	2.65892	6.82882	20.083	0.922725	low
TCGA-EL-A3T2	2.59	1	5.19908	3.2147	0.882991	8.76906	1.27691	high
TCGA-EL-A3T3	10.9967	0	9.52396	5.61005	14.5771	17.5297	0.301112	low
TCGA-EL-A3T6	8.18	0	11.7993	2.76776	8.8093	9.45666	1.63183	high
TCGA-EL-A3T7	3.43833	0	6.67854	7.4639	6.88255	21.5623	0.286825	low
TCGA-EL-A3T8	8.94917	0	8.32323	5.52031	2.99507	34.5119	0.505443	low
TCGA-EL-A3T9	0.483333	1	11.5664	2.54148	2.39353	5.79145	3.65351	high
TCGA-EL-A3TA	5.57083	0	7.34408	5.03441	6.41988	17.2759	0.564628	low
TCGA-EL-A3TB	6.89583	0	6.47492	6.33184	3.89643	12.3348	0.616504	low
TCGA-EL-A3ZG	7.4575	0	7.5465	3.83294	0.647804	4.61803	1.97192	high
TCGA-EL-A3ZH	7.59167	0	5.98463	5.06238	1.12025	2.60089	1.28596	high
TCGA-EL-A3ZK	4.31167	0	9.13796	3.29887	14.6373	11.1229	0.498485	low
TCGA-EL-A3ZL	5.1875	0	6.48454	7.64032	2.80643	25.8753	0.364455	low
TCGA-EL-A3ZM	3.00083	0	7.7882	2.43653	10.613	8.26862	0.778731	low
TCGA-EL-A3ZN	4.41833	0	6.05733	6.94152	2.57729	6.62428	0.726162	low
TCGA-EL-A3ZO	6.0525	0	9.55869	3.23748	6.36785	7.72377	1.45931	high
TCGA-EL-A3ZP	5.45333	0	12.0525	5.65868	8.84641	8.6117	1.10188	high
TCGA-EL-A3ZQ	5.0975	0	6.62225	3.25758	2.54562	10.1887	1.27028	high
TCGA-EL-A3ZR	5.01	0	6.40581	4.80693	0.226696	8.59615	1.29798	high
TCGA-EL-A3ZS	0.588333	0	9.45843	6.88545	16.6384	8.55767	0.261009	low
TCGA-EL-A3ZT	4.95	0	10.867	6.43524	13.0659	16.5212	0.397558	low
TCGA-EL-A4JV	4.785	0	6.39907	5.41687	0.481936	3.2355	1.36257	high
TCGA-EL-A4JW	2.89083	0	7.41507	3.34269	10.874	4.97888	0.687971	low
TCGA-EL-A4JX	3.8275	0	9.40044	2.89482	18.2455	8.17903	0.413564	low
TCGA-EL-A4JZ	5.08083	0	9.51098	4.52654	7.90137	11.1859	0.896203	low
TCGA-EL-A4K0	2.58417	0	7.65555	4.67298	3.94586	25.2141	0.63374	low
TCGA-EL-A4K1	2.86333	0	6.97329	2.52241	1.53339	7.88202	1.81162	high
TCGA-EL-A4K2	2.54083	0	6.99605	5.47831	4.81322	2.92271	0.94137	low
TCGA-EL-A4K4	4.44333	0	8.34436	2.36451	4.19495	13.9276	1.42711	high
TCGA-EL-A4K6	2.3925	1	5.57414	7.91801	3.84569	16.0252	0.371256	low
TCGA-EL-A4K7	3.425	0	7.5998	5.30242	11.6764	10.013	0.405425	low
TCGA-EL-A4K9	3.98333	0	8.12997	4.93683	3.02747	16.188	0.968457	low
TCGA-EL-A4KD	3.63	0	6.48749	4.46874	5.53817	8.79701	0.779138	low
TCGA-EL-A4KG	2.02333	0	11.3628	5.41249	3.41262	13.2041	1.58607	high
TCGA-EL-A4KH	2.25333	0	5.58432	5.56349	2.62052	15.6214	0.623065	low
TCGA-EL-A4KI	0.725833	1	8.13894	3.77098	0.331173	3.03014	2.38253	high
TCGA-EM-A1CS	2.23667	0	5.12721	4.56011	0.851098	15.2954	0.829579	low
TCGA-EM-A1CT	1.51417	0	4.85412	2.47167	1.8779	12.7117	1.07538	high
TCGA-EM-A1CU	1.74083	0	11.4918	4.8114	2.10865	39.6191	0.871692	low
TCGA-EM-A1CV	4.03833	0	5.12232	4.47922	1.00713	22.5732	0.652551	low
TCGA-EM-A1CW	1.50333	0	6.03509	3.18007	5.70329	1.10201	1.11963	high
TCGA-EM-A1YA	1.64833	0	5.20835	5.35276	0.506818	0.879838	1.22621	high
TCGA-EM-A1YB	1.62083	0	3.33629	3.36803	0.419858	0.576366	1.27005	high
TCGA-EM-A1YC	6.54583	0	3.27488	2.21586	0.838558	0.930864	1.42578	high
TCGA-EM-A1YD	4.74667	0	4.82927	4.80217	0.44972	1.03714	1.26071	high
TCGA-EM-A1YE	4.50333	0	7.38848	5.00323	2.34815	0.473237	1.523	high
TCGA-EM-A22I	1.22667	0	6.6788	3.55179	7.4412	12.0399	0.681388	low
TCGA-EM-A22J	1.2075	0	4.75585	3.24651	1.65725	1.24779	1.38967	high
TCGA-EM-A22K	1.31167	0	4.84148	5.14122	0.582037	3.58849	1.087	high
TCGA-EM-A22L	0.870833	0	5.59181	3.27318	0.219997	1.01408	1.85787	high
TCGA-EM-A22M	1.21	0	11.3913	4.35769	5.5393	18.4484	1.26414	high
TCGA-EM-A22N	0.886667	0	4.16213	4.0565	0.89735	0.602168	1.23298	high
TCGA-EM-A22O	3.67917	0	6.77226	2.8658	5.41745	5.90839	1.16759	high
TCGA-EM-A22P	3.43833	0	6.80574	3.6657	4.3833	22.9179	0.667103	low
TCGA-EM-A22Q	1.185	0	2.63753	3.24537	2.40771	2.20827	0.888088	low
TCGA-EM-A2CJ	3.96167	0	10.2986	4.96287	3.66191	2.38666	1.98613	high
TCGA-EM-A2CK	1.48917	0	5.21614	4.24208	0.298654	1.77627	1.45325	high
TCGA-EM-A2CL	1.0975	0	6.33143	4.52943	0.0476207	1.45699	1.72082	high
TCGA-EM-A2CM	3.43	0	4.31927	4.42663	3.52575	4.87535	0.783221	low
TCGA-EM-A2CN	1.9575	0	7.63256	7.91282	0.21774	19.5215	0.679239	low
TCGA-EM-A2CO	0.503333	0	2.8982	3.4906	0.463641	0.528731	1.15836	high
TCGA-EM-A2CP	0.249167	0	6.43717	4.24534	11.1267	1.65528	0.553552	low
TCGA-EM-A2CQ	1.02417	0	4.90004	3.36138	0.39944	1.42107	1.58925	high
TCGA-EM-A2CR	1.13583	0	2.95584	2.37057	0.75751	2.75623	1.25778	high
TCGA-EM-A2CS	2.3025	0	7.74786	3.95644	1.01773	12.1303	1.5052	high
TCGA-EM-A2CT	4.035	0	6.24469	3.78015	1.42634	1.19308	1.66161	high
TCGA-EM-A2CU	1.095	0	6.24162	3.95819	5.71615	6.35981	0.862127	low
TCGA-EM-A2OV	1.845	0	7.32912	4.42073	1.40009	0.688491	1.81848	high
TCGA-EM-A2OW	3.35917	0	5.09523	3.83953	0.535462	1.07536	1.51493	high
TCGA-EM-A2OX	1.6425	0	5.3818	4.25915	1.73758	17.5603	0.765436	low
TCGA-EM-A2OY	2.69083	0	4.27008	3.73406	0.366391	0.543558	1.39983	high
TCGA-EM-A2OZ	2.82833	0	6.18995	3.17605	2.51311	6.65208	1.3516	high
TCGA-EM-A2P0	1.465	0	7.62466	5.60501	5.4228	18.3555	0.579875	low
TCGA-EM-A2P1	0.994167	1	11.1491	2.38111	5.26496	7.1468	2.46617	high
TCGA-EM-A2P2	1.44	0	12.0442	3.56508	2.43805	2.48189	3.71443	high
TCGA-EM-A2P3	1.21583	0	6.68677	3.53005	1.9677	28.3672	0.726789	low
TCGA-EM-A3AI	1.875	0	4.96071	3.35524	2.07173	0.842406	1.36758	high
TCGA-EM-A3AJ	2.57583	0	10.5598	6.59098	5.79549	1.98297	1.29009	high
TCGA-EM-A3AK	1.30583	0	5.06318	3.34048	1.3107	15.2437	0.949136	low
TCGA-EM-A3AL	1.1775	0	7.01981	5.42636	0.729547	1.78107	1.53244	high
TCGA-EM-A3AN	2.75417	0	8.84435	4.70521	1.6782	9.65611	1.60629	high
TCGA-EM-A3AO	3.70667	0	9.59423	4.41022	4.57177	10.9991	1.33039	high
TCGA-EM-A3AP	0.695	0	6.09259	3.49584	0.534804	2.92868	1.76493	high
TCGA-EM-A3AQ	2.475	0	4.46947	4.69118	3.56807	12.9836	0.589254	low
TCGA-EM-A3AR	3.10167	0	7.58526	3.59772	1.24769	8.0381	1.72861	high
TCGA-EM-A3FJ	2.32667	0	6.672	4.71593	1.70046	30.4154	0.579187	low
TCGA-EM-A3FK	1.97917	0	12.0135	4.08633	15.2594	18.4498	0.512967	low
TCGA-EM-A3FL	3.945	0	6.14222	3.28896	2.2518	0.92983	1.63057	high
TCGA-EM-A3FM	1.4075	1	7.49517	2.40148	5.54675	12.242	1.13243	high
TCGA-EM-A3FN	1.005	0	6.94709	5.30427	0.638745	0.616599	1.61927	high
TCGA-EM-A3FO	1.45667	0	13.7624	5.37774	14.7977	12.5451	0.702416	low
TCGA-EM-A3FP	1.44833	0	5.70893	3.71475	2.35583	1.05909	1.40157	high
TCGA-EM-A3FQ	1.34667	0	12.8635	3.823	8.82875	8.10421	1.70534	high
TCGA-EM-A3FR	1.25083	0	12.8854	4.84445	2.33225	2.1291	3.54888	high
TCGA-EM-A3O3	1.2075	0	14.9131	3.65837	6.38841	19.8394	2.15496	high
TCGA-EM-A3O6	1.25417	0	6.99301	7.45603	4.82352	0.788121	0.737045	low
TCGA-EM-A3O7	0.610833	0	5.3657	6.05677	0.7323	27.7805	0.46024	low
TCGA-EM-A3O8	1.04333	0	5.86319	5.24346	0.599319	2.02463	1.32075	high
TCGA-EM-A3OA	2.25	0	7.72351	4.17862	0.282973	1.19822	2.2306	high
TCGA-EM-A3OB	3.21917	0	8.6648	5.61037	0.273178	11.1499	1.49949	high
TCGA-EM-A3ST	2.64417	1	15.9605	5.83518	6.79084	5.51829	2.74643	high
TCGA-EM-A3SU	2.49417	0	11.0777	3.10693	10.9973	11.6965	1.01442	low
TCGA-EM-A3SX	2.48583	0	7.14226	6.09427	3.2842	12.4368	0.757433	low
TCGA-EM-A3SY	1.125	0	4.39976	5.1467	2.85973	0.36732	0.879884	low
TCGA-EM-A3SZ	1.065	0	12.8379	2.78886	6.11701	11.9501	2.36242	high
TCGA-EM-A4FF	5.07833	1	8.50443	3.96312	2.62657	13.4924	1.36511	high
TCGA-EM-A4FH	2.44167	0	8.33546	5.45266	2.09775	0.73193	1.67971	high
TCGA-EM-A4FK	1.77667	0	7.08376	3.21552	0.227986	1.12743	2.36525	high
TCGA-EM-A4FM	0.443333	0	7.42485	3.4128	10.878	12.7459	0.529925	low
TCGA-EM-A4FN	2.19583	0	8.59404	3.38307	11.0903	9.94478	0.685949	low
TCGA-EM-A4FO	2.19583	0	7.46989	4.22799	12.7282	8.40867	0.442665	low
TCGA-EM-A4FQ	1.87	0	8.55096	2.54686	7.40392	10.6108	1.1302	high
TCGA-EM-A4FR	1.79333	0	10.4669	7.3152	1.97778	4.45968	1.57691	high
TCGA-EM-A4FU	2.13833	1	7.79655	3.79662	4.10914	2.70514	1.51388	high
TCGA-EM-A4FV	2.03667	0	9.64764	4.76032	4.74496	12.4881	1.18765	high
TCGA-EM-A4G1	1.13917	0	6.1273	3.48947	4.4908	11.664	0.875944	low
TCGA-ET-A25G	6.8225	0	9.00088	2.50637	11.8957	6.52022	0.860914	low
TCGA-ET-A25I	6.80333	0	4.07711	3.97334	0.932756	1.30767	1.20015	high
TCGA-ET-A25K	5.86417	0	5.72579	5.86322	5.24659	19.1847	0.408585	low
TCGA-ET-A25L	4.71167	0	7.43039	3.0052	2.50825	14.1302	1.32839	high
TCGA-ET-A25M	5.0125	0	5.25748	3.71282	4.99769	16.6671	0.593363	low
TCGA-ET-A25N	5.27833	0	4.74641	4.89043	7.49618	13.3218	0.387123	low
TCGA-ET-A25O	5.43667	0	5.49152	3.84788	2.00033	13.6807	0.915962	low
TCGA-ET-A25P	1.53	0	6.96244	3.41977	2.35094	3.84651	1.63817	high
TCGA-ET-A25R	5.28333	0	7.13808	3.15451	2.24504	18.0153	1.12374	high
TCGA-ET-A2MX	7.36167	0	8.88683	2.39044	35.4828	3.92966	0.0744191	low
TCGA-ET-A2MY	4.8925	0	5.06809	3.42217	2.36855	7.21701	1.08501	high
TCGA-ET-A2MZ	3.10167	0	5.81617	3.45153	3.1563	11.3266	0.978546	low
TCGA-ET-A2N0	4.38	0	5.62154	2.8624	3.35826	5.67337	1.22317	high
TCGA-ET-A2N3	6.94	0	9.3233	9.02787	0.290309	2.40644	1.28552	high
TCGA-ET-A2N4	0.221667	0	5.84882	4.69443	1.02006	19.0674	0.791725	low
TCGA-ET-A2N5	6.73417	0	4.66836	5.07778	3.40471	2.63165	0.813712	low
TCGA-ET-A39I	2.80833	1	5.47198	5.4892	2.19364	3.47165	0.960189	low
TCGA-ET-A39J	8.83417	0	8.09629	4.53678	3.60838	17.3401	0.928786	low
TCGA-ET-A39K	3.41917	1	6.31117	5.82296	6.93344	16.1654	0.415092	low
TCGA-ET-A39L	9.03167	0	4.39038	4.75433	0.807544	7.15706	0.935467	low
TCGA-ET-A39M	7.06833	0	8.2309	5.33045	6.98997	7.23361	0.807285	low
TCGA-ET-A39N	10.2692	0	5.37606	5.09287	7.82985	1.13598	0.592807	low
TCGA-ET-A39O	8.37417	0	7.33241	2.73223	6.96108	13.4313	0.865928	low
TCGA-ET-A39P	7.93917	0	6.21403	3.81414	1.11998	8.90749	1.32454	high
TCGA-ET-A39R	7.8375	0	11.562	4.42921	14.5013	9.57963	0.653638	low
TCGA-ET-A39S	4.58833	0	6.48788	4.89272	5.46969	14.6324	0.607927	low
TCGA-ET-A39T	8.1775	0	7.35524	3.01108	1.14415	8.65167	1.81241	high
TCGA-ET-A3BN	2.35167	0	7.72445	4.69312	8.43468	15.1109	0.546811	low
TCGA-ET-A3BO	4.19667	0	7.48532	4.28826	6.06243	25.421	0.518745	low
TCGA-ET-A3BP	6.58667	0	6.11817	3.56523	0.876817	10.2614	1.33305	high
TCGA-ET-A3BQ	6.38167	0	6.93547	4.13825	1.55482	32.5033	0.628136	low
TCGA-ET-A3BS	0.481667	0	10.9685	5.24012	5.7352	31.5691	0.658917	low
TCGA-ET-A3BT	0.730833	1	7.98357	4.06931	1.30886	18.0527	1.22854	high
TCGA-ET-A3BU	6.48	0	9.48401	4.29256	4.87862	16.6986	1.07182	high
TCGA-ET-A3BV	3.50167	1	9.75335	3.03938	8.02017	8.43508	1.27093	high
TCGA-ET-A3BW	3.885	0	6.56844	5.59249	0.665898	28.8268	0.583635	low
TCGA-ET-A3BX	4.36917	0	16.6225	3.40541	14.4572	7.81	1.82527	high
TCGA-ET-A3DO	1.80417	1	11.6401	3.58763	4.44503	12.0884	2.05134	high
TCGA-ET-A3DP	7.87583	0	4.29793	4.94147	3.67524	47.6404	0.177733	low
TCGA-ET-A3DQ	7.06583	0	4.78757	3.88622	2.70248	4.32394	1.02173	low
TCGA-ET-A3DR	6.71	0	10.4125	5.52689	12.3014	4.66758	0.67979	low
TCGA-ET-A3DS	5.56583	0	6.61031	5.07257	0.541094	0.39683	1.62037	high
TCGA-ET-A3DU	5.23167	0	9.42171	3.25431	5.82814	14.1637	1.22546	high
TCGA-ET-A3DV	13.8742	0	7.14427	4.45268	6.17534	4.04888	0.94396	low
TCGA-ET-A3DW	2.05833	0	11.0547	2.29845	14.6896	15.5474	0.682067	low
TCGA-ET-A40P	3.66333	0	7.215	5.7172	2.36865	1.74455	1.26765	high
TCGA-ET-A40Q	0.596667	1	8.71693	3.34558	2.41527	14.22	1.55518	high
TCGA-ET-A40R	3.69583	0	7.42612	6.36794	4.26672	3.95769	0.898239	low
TCGA-ET-A40S	3.34833	0	17.3708	3.72984	11.5798	17.1574	1.96614	high
TCGA-ET-A40T	3.12083	0	9.61719	6.0934	9.38276	14.1903	0.550929	low
TCGA-ET-A4KN	2.7625	0	4.09137	1.94829	11.0755	6.40632	0.472638	low
TCGA-ET-A4KQ	2.61417	0	5.29432	4.73982	0.989628	4.72079	1.14832	high
TCGA-FE-A22Z	5.73	1	8.08975	2.74859	0.760379	16.8461	1.69723	high
TCGA-FE-A230	1.44	1	7.41255	2.72032	3.32866	14.9587	1.2352	high
TCGA-FE-A231	2.63083	0	6.99062	2.37435	3.62134	3.98158	1.68586	high
TCGA-FE-A232	6.63583	0	6.76335	3.82055	4.61439	13.6935	0.849938	low
TCGA-FE-A233	1.5525	1	7.21579	3.93305	4.31117	8.87637	1.08303	high
TCGA-FE-A234	1.3225	1	9.89267	2.78981	1.56426	15.3231	2.16337	high
TCGA-FE-A235	9.77583	0	4.6533	6.63266	1.87172	12.8748	0.537696	low
TCGA-FE-A236	5.56	0	4.92214	2.2599	0.800711	5.64802	1.58546	high
TCGA-FE-A237	1.8975	1	6.77624	3.85867	1.17916	10.9781	1.33644	high
TCGA-FE-A238	1.18	1	7.56034	4.42823	6.38179	8.26603	0.863947	low
TCGA-FE-A239	2.55417	1	10.0396	7.37152	0.23093	0.807229	1.98249	high
TCGA-FE-A23A	6.81417	0	8.28514	3.48022	2.52654	12.3656	1.49151	high
TCGA-FE-A3PA	8.85583	0	12.1017	4.14004	5.41153	9.74715	1.96704	high
TCGA-FE-A3PB	7.09083	0	7.8656	5.01497	5.0174	10.626	0.886755	low
TCGA-FE-A3PC	7.13417	0	8.69556	6.14422	2.62691	11.7607	1.05478	high
TCGA-FE-A3PD	6.55917	0	10.4101	5.57768	6.55422	6.75832	1.1677	high
TCGA-FK-A3S3	5.91833	0	5.64387	5.19318	7.70401	14.4013	0.401916	low
TCGA-FK-A3SB	0.3425	0	5.95078	4.92592	2.38957	31.4847	0.448287	low
TCGA-FK-A3SD	0.0875	0	6.7843	5.24036	0.206417	0.876932	1.65568	high
TCGA-FK-A3SE	1.83417	0	7.3426	8.34259	16.656	4.51122	0.168613	low
TCGA-FK-A3SG	0.0766667	0	4.92851	4.98339	1.052	10.6572	0.854865	low
TCGA-FK-A3SH	4.005	0	10.5691	5.52251	15.3741	13.9328	0.371647	low
TCGA-FK-A4UB	9.66667	0	8.34504	7.12771	3.18248	18.3902	0.649547	low
TCGA-FY-A2QD	0.104167	0	5.74444	6.52602	6.39707	0.711555	0.592724	low
TCGA-FY-A3BL	1.7	0	5.57057	2.83236	0.469372	16.6423	1.16608	high
TCGA-FY-A3I4	1.48417	0	7.84947	4.93593	17.2436	10.8272	0.239468	low
TCGA-FY-A3I5	0.651667	0	5.632	2.78985	1.12628	2.29518	1.7566	high
TCGA-FY-A3NM	2.4225	0	5.81957	5.19753	1.43955	0.585532	1.26471	high
TCGA-FY-A3NP	1.34417	0	5.92317	4.98115	0.414458	0.862028	1.47189	high
TCGA-FY-A3ON	1.62917	0	12.7797	4.77541	16.0603	19.1808	0.465675	low
TCGA-FY-A3R6	1.15833	0	9.14096	2.90786	9.44915	6.15693	1.0871	high
TCGA-FY-A3R7	1.355	0	7.27269	4.62078	3.32111	13.2516	0.946596	low
TCGA-FY-A3R8	1.30583	0	9.37892	3.8225	2.0716	13.5214	1.70048	high
TCGA-FY-A3R9	1.38	0	3.72493	3.18965	0.761649	0.685411	1.33468	high
TCGA-FY-A3RA	1.50583	0	6.14517	4.12893	12.2606	8.75371	0.378864	low
TCGA-FY-A3TY	1.94083	0	9.22424	3.5062	6.26907	9.76726	1.25483	high
TCGA-FY-A3W9	1.80167	0	9.63867	4.90593	0.376741	2.85797	2.52904	high
TCGA-FY-A3WA	1.42083	0	5.54596	4.51848	1.9145	0.718713	1.27541	high
TCGA-FY-A3YR	1.44583	0	7.84758	2.97656	8.46108	8.98135	0.888782	low
TCGA-FY-A40K	1.26167	0	8.40363	6.07105	4.60098	34.9735	0.389148	low
TCGA-FY-A40L	1.9875	0	8.96385	3.02078	5.86967	9.29319	1.37777	high
TCGA-FY-A40M	1.8725	0	12.2759	6.48513	9.28577	3.73534	1.11911	high
TCGA-FY-A40N	1.585	0	5.40209	7.2734	4.19305	14.3755	0.4064	low
TCGA-FY-A4B0	1.15	0	15.1504	5.98146	6.44727	1.71798	2.76858	high
TCGA-FY-A4B3	1.16917	0	8.69902	5.28832	4.05285	26.7642	0.63817	low
TCGA-FY-A4B4	1.79833	0	11.0343	3.8762	10.6483	8.62696	1.02298	high
TCGA-FY-A76V	0.14	0	4.8948	5.43683	3.38293	15.1612	0.532827	low
TCGA-GE-A2C6	1.04333	0	7.07414	4.63824	4.12395	22.6084	0.620131	low
TCGA-H2-A26U	1.415	0	6.72711	3.34843	3.48975	15.839	0.958426	low
TCGA-H2-A2K9	1.80417	0	9.1999	5.88622	1.80224	4.88678	1.62394	high
TCGA-H2-A3RH	1.0375	0	11.5654	4.68743	3.68705	8.48827	2.0768	high
TCGA-H2-A3RI	0.764167	1	6.08561	4.57291	3.52244	17.2069	0.680264	low
TCGA-H2-A421	1.67	0	9.35574	4.41965	11.5687	12.4077	0.576618	low
TCGA-H2-A422	1.54917	0	7.19595	3.67719	4.94664	12.4489	0.935453	low
TCGA-IM-A3EB	4.07333	0	14.0763	2.70153	6.39939	8.19046	3.1941	high
TCGA-IM-A3ED	3.9475	0	9.32086	4.28299	9.5809	29.0751	0.423185	low
TCGA-IM-A3U2	1.54167	0	11.0912	3.08133	9.45694	11.9639	1.19389	high
TCGA-IM-A3U3	1.4075	0	7.51869	3.54481	5.5884	16.0531	0.83527	low
TCGA-IM-A41Y	1.8175	0	6.90541	5.26582	1.00614	17.1638	0.911258	low
TCGA-IM-A41Z	2.59	0	5.66499	3.48171	6.3029	1.06029	0.945174	low
TCGA-IM-A420	0.684167	0	10.924	3.09157	3.38395	11.012	2.29743	high
TCGA-IM-A4EB	2.135	0	13.5925	3.76785	9.86394	12.1206	1.51775	high
TCGA-J8-A3NZ	1.43417	0	8.79065	3.69542	9.1137	18.6815	0.627975	low
TCGA-J8-A3O0	3.59417	0	10.454	4.33866	2.80245	2.60685	2.44615	high
TCGA-J8-A3O1	2.26417	0	10.9022	3.44486	13.2058	8.81389	0.809937	low
TCGA-J8-A3O2	0.936667	0	8.75776	4.54255	6.79724	24.2923	0.584585	low
TCGA-J8-A3YD	2.65	0	8.06565	6.00903	4.82166	5.29619	0.949339	low
TCGA-J8-A3YE	2.31917	0	7.04636	3.92278	0.745043	5.3382	1.73621	high
TCGA-J8-A3YF	2.05583	0	10.3847	3.06704	11.2968	11.0289	0.904844	low
TCGA-J8-A3YG	1.85583	0	9.91923	3.81723	3.54542	14.0247	1.55742	high
TCGA-J8-A3YH	0.479167	0	10.0278	6.31695	3.0712	34.6109	0.577654	low
TCGA-J8-A42S	0.205	0	5.91073	5.66129	3.72552	31.0687	0.348297	low
TCGA-J8-A4HW	0.216667	0	11.2494	7.6121	17.3111	6.57557	0.306764	low
TCGA-J8-A4HY	0.0166667	0	7.31501	4.19908	4.02761	6.45711	1.17607	high
TCGA-KS-A41F	11.955	0	6.86223	2.14382	17.2066	11.3528	0.313966	low
TCGA-KS-A41I	1.33083	0	3.92622	3.15891	5.4758	5.57106	0.71282	low
TCGA-KS-A41J	1.30583	0	9.84877	4.36317	2.0196	13.2448	1.70694	high
TCGA-KS-A41L	9.48	0	8.62525	7.56915	0.260794	0.535967	1.54369	high
TCGA-KS-A4I1	2.22333	0	10.9369	7.03219	12.9863	16.9489	0.363923	low
TCGA-KS-A4I3	3.63833	0	7.67088	4.33582	10.4984	11.0345	0.524376	low
TCGA-KS-A4I5	1.5525	0	8.3326	6.97022	9.3288	23.2798	0.293315	low
TCGA-KS-A4I7	2.70167	0	7.62551	4.43858	2.61112	15.4415	1.03594	high
TCGA-KS-A4I9	7.27667	0	6.57308	3.62024	3.31633	14.8124	0.943643	low
TCGA-KS-A4IB	7.055	0	8.70181	3.26479	0.515588	14.6444	1.90059	high
TCGA-KS-A4IC	2.9375	0	7.46649	3.69528	2.65639	23.7269	0.864734	low
TCGA-KS-A4ID	2.7675	0	11.6119	2.83128	4.76957	3.31724	2.9508	high
TCGA-L6-A4EP	2.78167	0	10.4775	6.77123	12.4258	14.5322	0.404839	low
TCGA-L6-A4EQ	3.36167	0	7.43669	5.59426	4.54404	30.1812	0.422724	low
TCGA-L6-A4ET	1.8175	0	5.61804	9.56749	1.82008	27.7707	0.245017	low
TCGA-L6-A4EU	0.790833	0	11.6403	3.50459	14.709	7.78179	0.793692	low
TCGA-MK-A4N6	3.00583	0	7.77293	3.19855	8.12225	10.5114	0.837047	low
TCGA-MK-A4N7	2.70167	0	7.30762	6.1385	5.22741	38.2163	0.272389	low
TCGA-MK-A4N9	2.51583	0	7.18299	6.59902	6.18283	35.2207	0.246913	low
TCGA-MK-A84Z	1.99333	0	6.59022	4.89914	0.379448	2.0736	1.59997	high
TCGA-QD-A8IV	1.07333	0	5.69876	5.16336	3.39356	3.10019	0.932383	low
