# Supplementary material for: A Novel Pyroptosis-Related Gene Signature for Prediction of Disease-Free Survival in Papillary Thyroid Carcinoma
Source: J Pers Med. 2022 Dec 29;13(1):85. doi: 10.3390/jpm13010085 (PMC9863179; doi:10.3390/jpm13010085)
Supplement: Supplementary file 1 [file jpm-13-00085-s001.zip › Table S4.xlsx]

## Sheet: TableS2
Table S4. DEGs between low-risk and high-risk clusters
gene	low risk	high risk	logFC	pValue	fdr
IGKV1D-43	1.57113	0.728169	-1.10946	0.0216849	0.0420331
CYP17A1	0.506225	0.864776	0.772548	0.00654574	0.0153292
RNF183	0.803341	0.51564	-0.639647	4.03e-07	4.09e-06
TMEM156	0.618705	0.394817	-0.648069	4.22e-05	0.00021995
FIBCD1	2.00095	0.91237	-1.13299	4.39e-12	2.7e-10
CAPSL	0.952983	2.34471	1.29889	0.000498286	0.00174823
BNC2	0.802242	0.513163	-0.644621	3.26e-10	9.98e-09
CD2	7.14038	4.74965	-0.588178	0.000417307	0.00151128
PGBD5	1.43111	2.40279	0.747577	1.65e-16	5.61e-14
CNTFR	1.7197	4.25803	1.30803	0.014539	0.0300375
ELFN2	0.864388	0.338346	-1.35318	1.04e-10	3.77e-09
IQSEC3	0.724226	0.467592	-0.631191	1.45e-07	1.74e-06
SLC6A20	2.03619	1.23513	-0.721208	1.86e-06	1.51e-05
IGKV1OR2-6	2.65838	1.54676	-0.781296	0.0242275	0.0462024
NKG7	7.68951	5.03714	-0.610287	0.00853261	0.0191769
GSTM3	7.83477	12.6646	0.69284	0.000366008	0.00135506
CP	1.10116	0.617906	-0.833564	1.8e-08	2.85e-07
SLAMF8	3.82943	2.43306	-0.65436	8.33e-06	5.52e-05
RARRES2	15.5711	10.3132	-0.594383	8.94e-10	2.32e-08
GSDMA	0.902597	0.583315	-0.629806	1.84e-10	6.04e-09
APOE	424.082	167.991	-1.33596	5.03e-19	4.79e-16
HS3ST2	0.713981	0.474582	-0.589228	0.00427587	0.010728
CYP2T1P	1.44195	0.857906	-0.749125	2.51e-14	3.85e-12
SLC26A4	27.7384	47.3956	0.772869	0.00405269	0.0102673
MT1DP	1.9627	3.09963	0.659254	2.61e-10	8.29e-09
MIR23B	1.00975	0.45997	-1.13439	8.5e-06	5.61e-05
DOK5	1.16408	1.75341	0.59097	0.00011701	0.000522829
NETO2	0.736645	1.13414	0.622556	3.04e-05	0.000166548
RDH5	2.5484	1.5707	-0.698188	8.93e-15	1.68e-12
CDO1	6.33567	3.64836	-0.796249	2.21e-06	1.76e-05
C3	76.3806	49.4033	-0.628598	5.06e-11	2.1e-09
DMRT3	3.69847	5.57211	0.591295	0.000133503	0.000583021
HKDC1	1.24973	2.18427	0.80553	4.95e-07	4.83e-06
PAIP2B	1.46552	2.62842	0.842784	1.08e-08	1.85e-07
TSPAN33	6.32589	9.8013	0.631704	0.00731661	0.0168552
JAK3	3.66441	2.2959	-0.674523	1.75e-11	8.77e-10
WASIR2	0.497472	1.17739	1.24291	2.18e-05	0.000126463
IL1RAP	3.81479	2.50315	-0.607856	4.12e-09	8.31e-08
PDZRN4	4.86716	2.30944	-1.07554	1.69e-13	1.7e-11
RASGEF1A	1.05535	0.649467	-0.700392	6.87e-16	1.85e-13
IGKV1D-8	4.11531	2.01464	-1.03048	0.013976	0.0290678
AC253536.4	1.18023	2.08476	0.820817	9.63e-05	0.000445636
TRBV6-5	1.04331	0.519256	-1.00665	2.03e-09	4.51e-08
OGDHL	3.49277	8.27653	1.24465	1.76e-10	5.84e-09
DIRC3	0.694956	0.339072	-1.03533	8.51e-18	4.8e-15
AC066613.1	0.673147	0.427824	-0.653903	0.000261751	0.00103168
SLC25A15	4.23877	7.68229	0.857892	1.82e-05	0.000108232
CXXC4	1.22683	1.96537	0.67986	0.00489985	0.0120314
FDCSP	9.56833	2.90905	-1.71772	0.00896817	0.0200015
GALNT5	0.848927	0.541127	-0.649675	0.0214641	0.0416958
LINC02481	0.659347	0.370128	-0.833013	8.87e-13	7e-11
TRBV7-9	1.27794	0.790976	-0.692119	0.000400735	0.00146389
THBS4	4.13401	7.54225	0.867453	0.00766116	0.0175274
IGHM	61.6618	38.4901	-0.679891	0.000830296	0.00269148
AQP4	2.48571	4.45558	0.841957	0.000293633	0.00113787
AC007405.4	1.18339	2.28871	0.951611	1.22e-08	2.03e-07
SCGB3A1	4.57999	2.59949	-0.817119	2.07e-08	3.22e-07
FER1L4	0.833519	0.367491	-1.18151	7.04e-14	8.59e-12
LONRF2	18.7309	11.9458	-0.648912	3.4e-08	4.9e-07
CGNL1	9.56537	14.545	0.604631	0.000483011	0.00170469
CD5	1.67259	1.1071	-0.595291	0.00036429	0.0013494
APOC1P1	0.966278	0.415396	-1.21795	2.17e-18	1.47e-15
OSGIN1	2.15719	3.35007	0.635039	0.000810213	0.00263536
TRBV29-1	0.987732	0.610507	-0.694113	0.00983947	0.0216039
MT1M	3.48292	6.38858	0.875197	0.000362579	0.00134376
AC005996.1	2.8955	1.60566	-0.850646	4.78e-13	4.18e-11
LCN6	7.88019	2.57978	-1.61098	7.64e-15	1.47e-12
PRICKLE1	7.56277	5.04059	-0.585321	6.91e-14	8.58e-12
CAPN6	1.25493	0.662591	-0.921418	2.1e-05	0.000122435
CD3E	5.49231	3.44241	-0.673993	0.000792348	0.00258314
KRT27	0.979493	1.75531	0.841621	0.000135353	0.000589476
ADAMDEC1	1.44288	0.548479	-1.39544	3.84e-05	0.000203104
IL12RB1	0.681506	0.449112	-0.601653	7.7e-05	0.000367799
LINC02408	1.3789	0.80567	-0.775252	3.28e-07	3.43e-06
PPP1R1B	3.32138	2.20768	-0.589256	9.86e-08	1.24e-06
CCL5	21.5766	13.738	-0.651304	0.000766236	0.0025112
DZIP1	0.88392	0.557986	-0.663686	1.72e-08	2.74e-07
AC084855.1	1.12312	0.671655	-0.741726	1.35e-09	3.28e-08
FAM167A	10.4018	21.5909	1.05359	0.00232205	0.006402
SHISA6	2.04795	1.1845	-0.789904	3.62e-08	5.17e-07
ARHGAP24	2.01136	3.61187	0.844577	6.52e-10	1.78e-08
EPHB6	15.4293	9.32721	-0.726153	5.11e-12	3.06e-10
ELMO1	4.05921	7.16495	0.819758	0.000271347	0.0010613
BTBD11	2.99147	4.74768	0.66637	0.013661	0.0285165
NEDD9	12.6094	7.86835	-0.680372	3.67e-12	2.31e-10
WNT4	0.787699	1.74989	1.15155	0.0023316	0.00642213
SPX	1.88057	3.95906	1.07398	0.00506214	0.012347
GPAM	2.55174	4.26576	0.741321	2.2e-05	0.000127072
NELL2	44.7614	21.9652	-1.02703	6.1e-18	3.78e-15
CLU	1425.42	774.226	-0.88056	1.62e-20	3.85e-17
IGKC	1177.16	672.505	-0.807689	0.0185247	0.0368636
IRF8	2.50725	1.4957	-0.745287	7.6e-05	0.000363934
TRBJ2-7	1.17263	0.688016	-0.769231	0.010162	0.0221858
SYT11	3.87087	2.42799	-0.672896	4.87e-09	9.53e-08
SLAMF6	1.82941	0.977467	-0.90426	0.000186769	0.000774191
RASD2	8.72319	5.00086	-0.802679	5.81e-17	2.24e-14
CREB3L1	1.62375	2.47144	0.606024	0.000237119	0.00094821
RUBCNL	1.59698	1.03226	-0.629541	1.34e-12	9.96e-11
CXCL9	21.0433	13.8451	-0.603988	0.00299292	0.00795215
CA12	8.92406	15.2337	0.771492	0.00630551	0.0148446
PEBP4	26.3045	43.393	0.722154	4.28e-06	3.12e-05
VGF	5.0933	1.7969	-1.50309	0.0228116	0.0439487
MIR31HG	4.14702	2.68575	-0.626749	9.54e-14	1.08e-11
MIAT	0.750357	0.490335	-0.613811	1.81e-09	4.11e-08
APOA1	2.24383	4.13072	0.88043	0.00709032	0.0164028
UBD	2.28883	1.2987	-0.81754	0.00265239	0.00717558
TRIM29	2.49529	1.24715	-1.00057	1.04e-08	1.79e-07
ARHGEF28	1.17667	1.82113	0.630129	1.23e-06	1.07e-05
MGAT3	10.2899	6.12409	-0.748664	1.42e-09	3.41e-08
AC005725.1	0.943084	0.513407	-0.877283	3.25e-08	4.73e-07
TNFSF8	0.677957	0.389694	-0.798852	0.000194712	0.000802228
AC073464.1	0.352638	0.865941	1.29608	0.00195097	0.00554049
PNPLA5	1.32815	0.601173	-1.14357	1.31e-12	9.81e-11
LINC01607	0.683254	1.0916	0.675945	4.83e-07	4.72e-06
ADCY7	0.856801	0.566341	-0.597289	1.26e-09	3.11e-08
SLC26A7	24.3118	40.3902	0.732352	0.00150676	0.00444709
IQGAP2	4.14512	7.26683	0.809913	4.57e-06	3.28e-05
PTPN7	1.43287	0.910217	-0.654628	0.000210022	0.000855186
EPHB1	1.00261	1.50955	0.590365	0.0109646	0.0236451
INMT	36.7895	8.62383	-2.09289	8.75e-15	1.67e-12
CALHM6	3.08918	1.89513	-0.704929	0.00477894	0.0117974
KLF3-AS1	1.44332	0.952728	-0.59925	1.53e-10	5.18e-09
AC007255.1	5.70944	2.63511	-1.11549	2.63e-14	3.99e-12
PPARG	1.92185	3.6158	0.911823	0.00162969	0.00475775
SNTA1	37.4533	58.8259	0.651361	1.03e-11	5.52e-10
FGF12	0.518802	1.04837	1.0149	0.00553643	0.0133195
AVPR1A	1.07857	1.69104	0.648789	0.0245646	0.0467267
RNU7-45P	0.866026	0.569008	-0.605963	6.88e-05	0.000333896
SPOCK2	69.8091	37.1731	-0.909157	2.31e-14	3.7e-12
ENPP3	0.490454	1.38414	1.4968	4.72e-05	0.000242518
ICAM5	6.37167	3.39396	-0.908704	8.33e-18	4.8e-15
LINC01886	3.93757	8.8867	1.17434	8.46e-07	7.72e-06
ITGAL	2.76414	1.79347	-0.62408	0.0106963	0.0231716
AL157935.3	0.759408	0.465028	-0.707556	2.31e-16	7.49e-14
SMIM24	1.4768	0.829876	-0.831509	2.97e-08	4.4e-07
PELI1	11.9083	7.75129	-0.619455	2.48e-07	2.72e-06
CD79A	17.0129	7.98512	-1.09124	0.00498518	0.0121989
KLK5	2.04299	0.780504	-1.38821	4.51e-12	2.76e-10
C1QL1	5.30267	1.95097	-1.44253	3.13e-15	7.32e-13
HCG22	3.09841	1.94786	-0.669639	2.39e-05	0.000136431
PIK3R5	0.98653	0.636872	-0.63136	1.17e-06	1.02e-05
FCHO1	1.23218	0.763367	-0.690765	9.77e-11	3.64e-09
TCFL5	4.59363	7.20631	0.649624	1.14e-07	1.4e-06
AC141930.1	0.30157	1.08473	1.84677	1.12e-05	7.12e-05
PYCR1	2.05309	3.25523	0.664962	9.53e-06	6.19e-05
TRIM58	1.89476	3.65394	0.947437	4.81e-08	6.61e-07
MYRF	1.4933	0.405248	-1.88162	1.48e-18	1.12e-15
CD163	5.89468	3.6279	-0.70028	2.17e-07	2.44e-06
SLC35F3	1.66438	1.07044	-0.636782	0.000109019	0.000494867
CAMP	0.689525	1.99094	1.52977	3.13e-07	3.29e-06
AC012645.3	0.915636	0.471683	-0.956956	3.11e-14	4.58e-12
EIPR1-IT1	0.55089	0.931224	0.757365	0.000175206	0.000732643
TSC22D1	129.19	66.2828	-0.962783	9.69e-20	1.54e-16
SLC66A1L	0.578456	1.11132	0.941993	6.09e-11	2.45e-09
SAMSN1	1.49011	0.966541	-0.624511	1.75e-05	0.000104493
KRT17	21.1995	10.1991	-1.05558	6.08e-07	5.78e-06
RIPOR2	2.44735	1.38004	-0.826506	4.41e-14	6.06e-12
ZCCHC12	325.494	189.955	-0.77697	2.06e-06	1.65e-05
MIR6071	2.0681	1.36271	-0.601829	3.86e-07	3.93e-06
CLDN2	5.12606	3.15821	-0.698744	1.66e-07	1.93e-06
FAM240C	2.22232	4.09773	0.882757	0.000538119	0.00186844
OTOS	19.8711	37.0756	0.899798	7.27e-10	1.94e-08
RNU6-30P	4.91587	2.80992	-0.806914	3.73e-09	7.57e-08
MOXD1	1.47629	0.93013	-0.666476	2.9e-09	6.06e-08
FBN2	0.97637	0.584316	-0.740678	3.2e-08	4.67e-07
MT1F	35.5019	87.0849	1.29453	9.75e-07	8.75e-06
RPL23AP49	2.22395	3.47727	0.644828	0.000347518	0.00130112
MT-TL1	1.47235	3.0902	1.06958	0.000168068	0.000706725
TFCP2L1	2.61245	4.67572	0.839788	0.000335416	0.00126443
AC062015.1	1.60144	3.55593	1.15086	0.00224596	0.00622347
RET	1.36536	0.631388	-1.11268	5.59e-09	1.07e-07
GALNT16	1.23245	0.741652	-0.732709	4.07e-07	4.12e-06
AC018450.1	1.02325	0.651879	-0.650481	6.9e-09	1.28e-07
SYT12	10.3176	6.00343	-0.781252	2.19e-11	1.07e-09
IGHV1-18	99.9427	64.6072	-0.629408	0.0148382	0.0305583
AL157871.6	4.14511	7.68652	0.890919	0.000331078	0.00125371
LINC02861	0.751639	1.37287	0.869081	8.76e-07	7.95e-06
MT1G	173.529	563.209	1.69849	2.6e-06	2.03e-05
BMP8A	2.23236	6.93132	1.63456	0.0178586	0.0357422
C16orf89	111.128	180.061	0.69627	2.37e-05	0.000135267
LEPR	1.65875	1.02424	-0.695541	2.11e-08	3.26e-07
TIMD4	0.788602	0.490247	-0.685789	1.87e-05	0.000110418
LAG3	1.47897	0.882831	-0.744385	0.0162567	0.0330364
IL22RA1	1.35403	2.46283	0.86306	0.00985553	0.0216325
GZMK	2.53371	1.40176	-0.854009	0.000935751	0.00297457
SCIMP	0.734901	0.477299	-0.622658	2.04e-05	0.000119407
ARMCX3	111.688	64.9299	-0.782518	1.35e-10	4.73e-09
OR2I1P	1.51607	0.791239	-0.938151	0.0068566	0.0159471
SLIT2	4.60697	2.30405	-0.999648	8.74e-18	4.8e-15
KCTD8	0.698113	1.28317	0.878176	3.81e-06	2.81e-05
SELENOV	0.860293	1.96054	1.18835	0.00076602	0.0025112
IL17RD	1.78352	1.12002	-0.671203	5.53e-15	1.22e-12
AC024909.1	0.979244	0.616226	-0.668209	1.06e-06	9.4e-06
SCARA3	58.1339	31.7965	-0.870511	5.59e-19	4.99e-16
CD6	1.33334	0.84898	-0.651242	0.00641262	0.0150719
AF131215.7	5.03763	3.26481	-0.625745	1.95e-07	2.22e-06
TMSB15A	0.875006	1.33726	0.611913	0.00268394	0.00724309
UGT8	1.10793	1.9958	0.849104	2.7e-07	2.91e-06
ARNTL	14.0774	8.20649	-0.778548	4.5e-14	6.09e-12
PALM	17.3137	10.95	-0.66098	3.52e-14	5.12e-12
SIGLEC10	1.2721	0.759485	-0.744114	7.23e-06	4.86e-05
KRT222	0.330896	0.712086	1.10567	0.00423448	0.0106447
BRINP1	2.71003	1.66945	-0.698934	3.23e-08	4.7e-07
EEF1A1P13	7.91837	4.79494	-0.723691	8.71e-05	0.000408744
NGFR	13.9106	5.295	-1.39349	1.41e-17	6.09e-15
AF131216.3	1.18521	3.02335	1.35101	0.000223176	0.000900817
PLEKHA4	36.4946	22.5788	-0.692716	1.25e-17	5.77e-15
PPIAP26	2.23068	4.25657	0.932205	2.75e-05	0.000152678
AL031710.1	2.01852	4.1634	1.04447	0.00194564	0.00552644
DDIT3	42.1036	65.064	0.627918	3.04e-05	0.000166289
PPM1H	1.50362	2.35825	0.649276	7.41e-20	1.32e-16
SDC4	448.589	292.303	-0.617927	9.51e-15	1.74e-12
AC010205.1	3.38987	1.72472	-0.97487	2.29e-11	1.1e-09
MAP4K1	2.71434	1.61843	-0.746008	4.36e-06	3.16e-05
GLDN	3.62928	1.19881	-1.59808	7.89e-13	6.48e-11
ICAM3	0.655178	0.419684	-0.642583	0.000259246	0.00102351
NCAM1	2.51335	4.90805	0.965537	3.27e-12	2.1e-10
RPRM	0.477166	0.814832	0.772012	5.92e-05	0.000292572
PLAAT1	1.98588	3.40385	0.777388	2.22e-21	7.92e-18
AL022324.2	1.77494	1.10325	-0.686013	1.7e-09	3.88e-08
LIX1	3.20108	1.64448	-0.960927	1.77e-10	5.87e-09
NOD1	15.1729	7.35724	-1.04426	1.74e-23	1.24e-19
LINC02082	1.18851	0.752513	-0.659364	1.41e-10	4.84e-09
SSTR3	0.708951	0.468129	-0.59878	1.99e-09	4.44e-08
PCP4L1	0.914164	2.18759	1.25882	0.000104953	0.000479611
GRM4	0.770338	0.330267	-1.22186	7.26e-15	1.44e-12
PRR15	79.46	46.3248	-0.778444	3.31e-11	1.48e-09
ADTRP	3.09785	1.3704	-1.17667	8.11e-13	6.61e-11
MPPED2	1.12883	2.4029	1.08995	0.00295111	0.00786303
ATF5	16.4245	27.3249	0.734371	3.13e-06	2.38e-05
SLC29A4	1.07535	2.60515	1.27657	0.0112388	0.0241635
RUNX3	1.77219	1.14078	-0.63552	0.00169276	0.00490777
ADGRG2	1.7191	0.838002	-1.03663	3.55e-08	5.08e-07
PTPRD	1.72176	1.01961	-0.755857	9.27e-12	5.03e-10
TRBV5-1	0.735215	0.46443	-0.662703	0.00032615	0.00123965
FCRLA	0.802887	0.357854	-1.16582	0.0186883	0.037158
PIK3CD	3.69858	2.3862	-0.632259	8.78e-14	1.01e-11
MYCN	0.675435	1.04982	0.636259	0.00702497	0.01627
FREM2	1.35813	2.47081	0.863362	2.45e-12	1.66e-10
PLXNC1	10.4668	6.16014	-0.764781	9e-12	4.92e-10
MAPK4	0.448211	0.962122	1.10204	2.5e-06	1.97e-05
CD22	7.18051	4.29833	-0.74031	1.54e-11	7.85e-10
TRIM16L	0.992959	1.49962	0.594788	1.14e-05	7.2e-05
TMEM132D	0.928565	0.614035	-0.596683	2.8e-05	0.000155311
KLHL6	0.815854	0.451209	-0.854515	2.57e-05	0.000144527
KLK12	1.54011	0.933974	-0.721581	4.5e-07	4.48e-06
GATA3	4.9081	3.00161	-0.709428	7.04e-14	8.59e-12
TMEM38A	1.18253	1.99619	0.755365	5.16e-11	2.14e-09
TRAC	10.6068	6.84855	-0.63112	0.000931635	0.00296346
C1QB	54.4112	36.1984	-0.587976	0.000208493	0.000849927
PPM1L	1.7363	3.00982	0.793661	2.27e-05	0.000130289
AC092954.1	1.13474	0.642845	-0.81982	5.8e-12	3.42e-10
AREG	3.99222	1.94992	-1.03378	0.000332256	0.00125617
SLC5A8	2.88405	7.85197	1.44496	1.48e-06	1.25e-05
COMP	21.2687	12.9839	-0.712003	1.33e-06	1.14e-05
CLDN11	0.726801	0.444576	-0.70913	3.15e-06	2.39e-05
GJB4	0.771152	0.291553	-1.40326	1.17e-13	1.27e-11
GABRB2	12.3429	8.0382	-0.618736	2.58e-07	2.8e-06
SLC4A4	2.16656	5.1197	1.24065	5.45e-06	3.84e-05
IGHV2-70	11.9036	6.45117	-0.883765	0.0175132	0.0351494
AL022324.1	0.900779	0.557146	-0.693119	8.85e-09	1.57e-07
ABCC8	0.74428	1.51086	1.02145	0.00209463	0.00587139
SLC1A1	6.36272	10.6776	0.746876	5.19e-06	3.66e-05
AL356740.1	0.671495	1.02916	0.616023	0.000354138	0.00131864
IGHV3-52	0.897283	0.489074	-0.87551	0.00782574	0.0178467
AOAH	1.27251	0.822698	-0.629245	0.0123545	0.0262147
ZMAT4	1.05636	2.83772	1.42563	5.13e-05	0.000258984
CD84	1.21402	0.787041	-0.62528	3.78e-05	0.000200156
SIRPG	1.02056	0.608541	-0.74594	0.000234826	0.000940926
BCRP3	1.50936	0.991159	-0.606749	2.76e-12	1.83e-10
KCP	1.7501	0.982057	-0.83356	1.44e-12	1.06e-10
IRX2	2.86619	1.65451	-0.792728	0.00221021	0.00613631
LCN10	1.87243	0.714367	-1.39018	1.08e-17	5.52e-15
FGFR3	2.5045	1.62169	-0.627027	3.39e-07	3.52e-06
SYTL5	6.73229	4.166	-0.692435	1.32e-09	3.22e-08
FIGNL2-DT	0.912504	0.451544	-1.01496	1.59e-14	2.64e-12
RTN4RL2	8.51098	13.1601	0.628777	0.0106396	0.0230733
SLC27A4	9.46376	19.4062	1.03603	7.62e-09	1.39e-07
CCR7	2.13506	1.13606	-0.910232	0.000862242	0.00278241
CKB	47.9393	79.3267	0.726598	1.37e-06	1.17e-05
AC022509.2	1.59001	1.05781	-0.587957	7.05e-13	5.92e-11
ATP6V0E2	19.2728	29.5219	0.615221	3.23e-07	3.38e-06
AC068987.3	0.984747	0.636182	-0.630313	1.84e-12	1.29e-10
CXCR3	2.35611	1.55454	-0.599918	0.000261751	0.00103168
AC005077.4	0.417398	0.681524	0.70734	0.000488619	0.00172065
ENTPD2	4.17494	1.51926	-1.45839	6.23e-14	7.94e-12
CLCNKA	1.09163	2.26374	1.05223	0.00469229	0.0116217
LCK	2.84786	1.79622	-0.664915	0.000660556	0.00222041
WSCD2	1.6987	3.64531	1.10161	0.00760507	0.0174158
TNFSF9	1.6389	0.999022	-0.714138	0.000132009	0.000577376
SYPL2	2.1873	3.33243	0.607423	2.7e-08	4.02e-07
MEI1	0.657167	0.407862	-0.688181	0.000285338	0.00111024
BNC1	0.913198	0.497437	-0.876415	1.99e-10	6.48e-09
XCL2	0.969133	0.63523	-0.609416	2.37e-05	0.000135357
TM4SF1-AS1	0.82457	0.539951	-0.610812	6.52e-06	4.47e-05
KLK13	1.17389	0.771542	-0.605475	5.97e-09	1.14e-07
RDH12	0.44032	0.732111	0.733509	0.00653354	0.0153057
AP000345.2	1.31362	0.870273	-0.594009	4.37e-11	1.87e-09
CAMK2N1	74.3021	46.2476	-0.684025	1.79e-11	8.93e-10
CLCF1	10.63	6.87385	-0.628944	1.15e-13	1.26e-11
KIAA1324	1.09976	2.64007	1.26339	0.0165331	0.0335123
SELL	5.78551	3.64163	-0.667859	3.98e-08	5.62e-07
CD247	1.31591	0.817908	-0.686053	0.00208166	0.00584306
AC005831.1	0.837381	0.505075	-0.729386	6.65e-07	6.27e-06
ITPR1	3.87263	6.02767	0.638285	0.00304746	0.00808053
U62631.1	0.718748	0.354189	-1.02097	1.51e-10	5.14e-09
TRAF3IP3	0.737155	0.467894	-0.655788	0.000412467	0.00149755
TRDC	26.268	13.1531	-0.997907	4.4e-16	1.28e-13
DSC3	1.44755	0.883557	-0.71222	6.29e-08	8.39e-07
CDK5RAP2	15.4185	8.46339	-0.86536	1.5e-18	1.12e-15
SEMA3D	1.41063	5.26653	1.90052	0.00789645	0.0179706
SORBS2	6.68282	11.7048	0.808565	0.000897308	0.00287219
GLDC	0.575416	2.19418	1.931	0.00516973	0.0125686
MAFF	8.08665	5.20274	-0.636272	3.47e-09	7.1e-08
TRGC2	0.606682	0.395568	-0.617014	0.000873785	0.00281203
CD109	4.21579	2.03897	-1.04796	3.27e-13	3.07e-11
TMEM163	5.65647	2.88428	-0.971691	6.21e-08	8.31e-07
TGM1	2.13019	1.21318	-0.812182	1.78e-14	2.92e-12
C16orf74	1.7153	2.6395	0.621804	0.000722858	0.00239376
GGT3P	0.983005	0.62765	-0.647238	3.08e-10	9.56e-09
C7	10.0915	6.32974	-0.672925	0.000101545	0.000465827
BAIAP3	5.42483	2.56282	-1.08185	1.32e-18	1.11e-15
CDON	2.26943	3.67761	0.696439	0.000243505	0.000970485
AGER	25.2423	15.9845	-0.659171	3.79e-07	3.87e-06
LINC02036	7.15069	12.6929	0.827873	7.56e-09	1.38e-07
TRBV9	0.680275	0.395562	-0.782213	0.000616666	0.00209373
CD180	0.788229	0.486437	-0.696363	0.000204964	0.000838657
ASGR1	0.910081	1.39561	0.616827	3.59e-05	0.000191705
PLCD4	0.609516	0.983727	0.690594	0.00429671	0.0107708
MIR621	14.9405	30.0794	1.00955	1.19e-05	7.5e-05
SOD3	22.2474	41.2018	0.889071	0.000436186	0.00156812
ESR1	2.46095	1.53599	-0.680047	0.00173605	0.0050109
EBF4	6.73731	12.8362	0.929977	0.00896019	0.0199868
PPARGC1A	1.49829	3.04189	1.02166	5.49e-09	1.05e-07
HMGA2-AS1	1.89261	1.24032	-0.60967	2.07e-07	2.35e-06
AC107057.1	1.14575	0.675984	-0.761236	8.75e-06	5.75e-05
AC093797.1	0.379689	0.651006	0.777854	0.00423859	0.0106495
ITPR1-DT	0.449887	0.756607	0.74998	0.00238474	0.00655467
MIR146B	4.34964	2.65643	-0.711405	1.16e-07	1.43e-06
LINC02568	3.07431	5.81124	0.918585	0.000311643	0.00119309
FGFBP1	10.3815	2.89642	-1.84167	1.18e-09	2.96e-08
MIR23A	1.61183	0.84263	-0.935729	6.35e-06	4.37e-05
RTL4	5.03697	2.80456	-0.844783	5.56e-09	1.07e-07
CD72	1.23023	0.79364	-0.632365	0.00181427	0.00519986
IL6R	1.83765	1.16397	-0.658805	1.24e-10	4.34e-09
RNY1P16	1.28296	0.803392	-0.675299	4.41e-07	4.4e-06
TRBJ2-3	0.881442	0.555893	-0.665059	0.017566	0.0352356
IGHV3-7	3.40664	2.24578	-0.601131	0.0251732	0.0476811
THRSP	15.2172	23.1346	0.604352	0.000118793	0.000528974
AL080312.2	0.424372	0.64777	0.610151	0.0010239	0.00320855
COPZ2	6.38482	9.76789	0.6134	1.36e-10	4.74e-09
HNRNPA1P27	4.05958	2.0752	-0.968082	4.34e-13	3.9e-11
KLK11	10.6981	6.45054	-0.729862	2.09e-08	3.26e-07
DOK7	3.91074	2.24415	-0.801271	1.32e-13	1.4e-11
CYP27B1	1.34793	2.12112	0.654085	3.76e-07	3.85e-06
NRXN2	0.573317	0.920864	0.683654	0.00420573	0.0105799
INPP5D	3.89104	2.56955	-0.59864	4.11e-12	2.54e-10
CCDC148	1.66119	1.02779	-0.692682	2.53e-16	8.03e-14
NSA2P3	1.39071	0.694652	-1.00146	7.17e-09	1.32e-07
PLEKHA8P1	1.50323	0.994018	-0.596725	4.4e-13	3.93e-11
GLP1R	0.996677	0.384067	-1.37577	3.22e-10	9.91e-09
IGFBP5	486.895	207.643	-1.22951	1.39e-21	6.61e-18
ARHGAP19	5.51669	3.37274	-0.709883	4.11e-13	3.76e-11
RASGRF1	1.98267	0.884475	-1.16455	1.18e-14	2.13e-12
LAMP5	15.7844	5.90627	-1.41818	4.81e-08	6.61e-07
GJB3	9.29896	5.57507	-0.738079	1.09e-11	5.79e-10
TMEM130	2.67301	0.971449	-1.46026	4.95e-21	1.41e-17
SEL1L3	22.4246	13.9937	-0.680299	1.59e-13	1.63e-11
SASH3	5.13591	3.30489	-0.636017	0.000210022	0.000855186
GATA5	0.758048	1.56909	1.04957	2.33e-06	1.84e-05
KLK7	21.1402	13.3278	-0.665554	6.35e-09	1.19e-07
IL7R	2.65338	1.64095	-0.693301	0.000322178	0.00122684
PFKFB2	6.66457	10.0552	0.593361	5.65e-09	1.08e-07
RASSF6	0.357505	0.695714	0.960531	0.0218343	0.0422939
AC008105.3	1.38734	0.795198	-0.802933	6.68e-12	3.82e-10
MST1P2	2.06111	1.35501	-0.605115	7.22e-10	1.93e-08
PALM3	18.8662	12.1923	-0.629835	1.69e-09	3.86e-08
FOXI2	0.807255	0.327754	-1.30041	1.63e-05	9.79e-05
AC243960.1	0.651385	0.376816	-0.789651	0.000304681	0.00117114
MS4A1	2.54435	1.11862	-1.18557	0.000186993	0.000774893
AP005233.2	0.778317	0.464971	-0.743216	4.75e-05	0.000243835
RHOH	0.760394	0.426764	-0.83331	3.61e-05	0.000192449
SORCS1	0.660024	1.04096	0.657326	0.00844778	0.0190132
LDHD	4.33868	7.51965	0.79341	4.61e-08	6.39e-07
SDK1	3.67552	1.78734	-1.04013	7.63e-14	9.08e-12
HPGD	0.393276	0.625788	0.670131	0.00246913	0.00675533
CHIT1	6.11767	4.05272	-0.594094	2.94e-05	0.000162148
GJC2	1.78852	1.12285	-0.671595	7.7e-09	1.4e-07
CCL19	22.8305	9.78825	-1.22184	0.000142664	0.000615121
PTK2B	15.6709	10.3999	-0.591518	1.17e-19	1.67e-16
TCF7	4.10957	2.52888	-0.700492	1.06e-16	3.78e-14
ERICH2	1.0111	2.0698	1.03356	6.63e-07	6.26e-06
RSPO1	0.933723	0.139227	-2.74555	2.11e-15	5.1e-13
LRP2	5.90887	8.99632	0.606453	0.000632746	0.00214054
RGS4	3.40042	1.58784	-1.09865	7.77e-06	5.19e-05
GAP43	8.64256	2.86235	-1.59426	5.72e-10	1.6e-08
POU2AF1	1.88077	0.932171	-1.01266	3.59e-06	2.68e-05
CAPN5	3.86026	2.42595	-0.670147	5.57e-09	1.07e-07
FIBIN	1.97752	3.7152	0.90975	5.37e-05	0.000269227
FBLN7	1.82518	2.80991	0.622487	1.89e-09	4.26e-08
KCNJ5	2.17265	1.27264	-0.771629	1.61e-13	1.64e-11
NAT16	0.336583	0.873075	1.37514	0.000783295	0.00255856
SLC43A1	2.3713	3.77223	0.669739	0.000119694	0.000531659
GABRE	1.96894	0.990734	-0.990848	2.89e-11	1.33e-09
CARD11	2.91977	1.90793	-0.613847	2.35e-09	5.1e-08
ADM2	3.83726	8.94636	1.22123	1.16e-10	4.13e-09
SULT1A2	1.63289	2.74149	0.747529	1.66e-07	1.93e-06
CD3G	0.845996	0.537091	-0.655483	0.00154894	0.00455369
LRRC52-AS1	5.16662	2.24572	-1.20204	2.47e-14	3.83e-12
TCL1A	1.2809	0.297196	-2.10768	0.0167532	0.0338766
AC004687.1	0.845326	0.487307	-0.794677	0.000282622	0.00110057
MTRNR2L8	0.574998	0.903458	0.6519	0.00490927	0.0120524
BMP4	5.29697	2.50739	-1.07898	6.02e-13	5.15e-11
TRIB3	5.22754	13.2314	1.33976	0.000177813	0.00074094
IL2RG	8.60734	5.55035	-0.63299	0.000239423	0.000956084
SLC17A9	1.63202	1.041	-0.64869	8.46e-14	9.82e-12
MIR222	0.950091	0.584058	-0.701953	1.65e-05	9.92e-05
NXPH4	0.279522	1.26301	2.17584	0.00204743	0.00576283
LINC01127	0.814223	0.437974	-0.894577	1.55e-07	1.83e-06
LCN8	0.822707	0.290262	-1.50302	4.52e-14	6.09e-12
TRBV20-1	1.72205	1.13579	-0.600438	0.0019959	0.00564116
LINC01857	0.783821	0.389313	-1.00959	0.00501852	0.0122679
TONSL-AS1	0.569793	0.938183	0.719432	3.56e-05	0.000190635
PKP2	1.0575	0.6006	-0.816179	6.12e-15	1.28e-12
AC093535.1	0.924321	0.573412	-0.688823	1.16e-11	6.1e-10
DUSP5	87.362	52.7958	-0.726582	9.99e-08	1.25e-06
RAP1GAP	21.9478	37.1683	0.759997	0.000128098	0.000562857
SUSD3	5.50963	3.40143	-0.695814	5.33e-16	1.49e-13
MIR3907	3.40509	1.85679	-0.874883	1.45e-08	2.38e-07
CRYGN	20.1641	11.3353	-0.83096	6.54e-12	3.75e-10
CD53	14.9714	9.88622	-0.598713	5.8e-05	0.000287501
CD7	2.33279	1.40396	-0.732559	0.00046439	0.0016508
MIR1251	0.802129	0.525377	-0.610481	0.000350456	0.00131006
HSPA7	2.37922	1.57075	-0.59904	6.74e-07	6.33e-06
UTS2R	1.3367	0.85714	-0.64107	7.82e-05	0.000372024
CA7	0.745763	0.372932	-0.999806	2.83e-10	8.9e-09
ADAMTS9	9.19435	5.51682	-0.736909	5.8e-10	1.62e-08
MIR6722	1.10533	0.318152	-1.79669	2.45e-15	5.84e-13
LINC01789	2.36972	8.47889	1.83916	0.01025	0.0223267
RRAGD	9.34597	14.1403	0.5974	2.38e-09	5.16e-08
NPPC	0.660073	1.37999	1.06396	5.18e-06	3.66e-05
GZMM	1.80212	1.04916	-0.780465	0.000400128	0.00146205
BFSP1	1.0387	1.62548	0.646083	0.000212078	0.000861591
DIO1	22.8456	64.2213	1.49114	5.14e-05	0.000259441
LTB	8.43508	5.59688	-0.591779	0.00200953	0.00566846
BNIP3P15	2.10756	1.1454	-0.879715	3.86e-10	1.15e-08
FXYD3	1.77856	0.990305	-0.844764	1.48e-05	9.03e-05
CD36	2.52355	4.27952	0.761995	0.000227007	0.00091366
TCERG1L-AS1	1.18204	0.659196	-0.842498	2.01e-13	1.96e-11
IP6K3	1.64752	3.01723	0.872929	0.00199912	0.0056469
ZAP70	1.17083	0.680097	-0.783715	3.16e-05	0.000171401
SCN2B	1.88944	1.16953	-0.692031	5.72e-12	3.39e-10
PRSS2	19.8577	7.89667	-1.33038	3.99e-14	5.59e-12
AC020916.1	10.1558	6.24746	-0.700965	2.8e-07	2.99e-06
FOSL1	5.73581	2.97836	-0.945479	0.00320376	0.00840752
KLK6	4.21995	1.37456	-1.61825	2.08e-13	2.01e-11
DUSP2	7.68226	3.09812	-1.31014	3.94e-17	1.56e-14
MYOC	1.23929	0.41438	-1.58049	2.17e-11	1.07e-09
IGHV3-33	43.3394	26.2997	-0.72063	0.0232316	0.0446072
TRBC2	9.98477	5.98005	-0.739572	0.00111254	0.00343704
TRBV28	4.95353	2.85481	-0.795063	0.000438219	0.00157345
CYP1B1	20.2505	13.1305	-0.625041	9.03e-08	1.15e-06
CPAMD8	12.3708	6.89469	-0.843385	0.000138778	0.00060182
SLC24A3	0.901273	1.6697	0.889549	4.38e-10	1.27e-08
AC018628.2	0.767882	0.477023	-0.686826	1.16e-10	4.13e-09
NQO1	25.7269	54.8466	1.09212	0.000125867	0.000555106
AC092645.1	0.904477	1.49338	0.723422	1.18e-06	1.03e-05
AC023301.1	0.817493	0.316601	-1.36854	8.14e-05	0.000385551
NCF1	0.770014	0.48979	-0.652722	0.000457979	0.00163086
AC008014.1	0.630606	0.956547	0.601098	6.29e-10	1.73e-08
RAMP1	11.4384	4.45217	-1.36131	9.33e-18	4.93e-15
NCF1C	1.02777	0.613328	-0.744789	0.00014551	0.000625505
SNX22	59.0324	36.8246	-0.680836	5.95e-12	3.46e-10
AL354798.1	0.87017	1.48204	0.768216	0.00928853	0.02056
DMD	5.28307	2.28272	-1.21063	7.74e-17	2.83e-14
ITGB2-AS1	1.05493	0.619712	-0.767479	6.97e-09	1.29e-07
KRT6A	4.13334	2.32042	-0.832924	0.00701494	0.0162574
WNT10A	3.64632	1.79616	-1.02152	3.27e-16	9.94e-14
NUPR1	25.1609	39.2884	0.642918	4.75e-09	9.32e-08
SP140	0.639569	0.382265	-0.742526	0.000215197	0.000872277
AC080038.2	2.13001	1.41057	-0.594578	4.41e-09	8.78e-08
DOCK8-AS1	0.530904	0.800211	0.591928	0.00778871	0.0177708
SORCS2	8.23999	4.87365	-0.75764	1.7e-15	4.25e-13
AC022034.1	0.653069	0.379056	-0.784825	9.13e-07	8.26e-06
CCL18	22.7752	14.2949	-0.671966	2.52e-06	1.98e-05
AL096865.1	1.88884	0.833714	-1.17988	5.8e-15	1.24e-12
AC023421.1	0.862578	3.01866	1.80718	0.00585795	0.0139773
CD19	1.27812	0.416145	-1.61886	0.000249392	0.000989208
FGF20	0.811154	0.280602	-1.53145	1.7e-19	2.2e-16
VAV1	1.99361	1.31754	-0.597541	3.37e-05	0.000181492
TRBV5-4	2.24344	0.89481	-1.32606	5.66e-14	7.48e-12
C16orf54	1.17737	0.731723	-0.686193	0.000374713	0.00138406
CXCL2	15.9321	8.50034	-0.906343	8.07e-07	7.4e-06
LGALS2	2.36816	1.34736	-0.813629	8.23e-08	1.06e-06
RUNX2	2.93793	1.8571	-0.661746	4.52e-13	4.01e-11
AC234775.3	2.69814	1.33066	-1.01983	3.41e-09	6.98e-08
THEM5	3.46863	1.60756	-1.1095	1.96e-09	4.39e-08
MT1E	74.8972	133.096	0.829485	4.04e-08	5.68e-07
DOCK9-DT	17.2646	11.3894	-0.600124	7.6e-15	1.47e-12
SIGLEC6	3.59921	1.85318	-0.95768	3.9e-07	3.96e-06
C5orf67	1.25339	0.74869	-0.743399	1.13e-17	5.57e-15
ATP6V0E2-AS1	0.721487	1.26433	0.809323	0.00126965	0.00384747
CORO1A	12.063	7.17414	-0.749708	2.26e-07	2.53e-06
FAM171B	0.94138	1.71875	0.868514	0.0018643	0.00532082
CD55	102.926	66.906	-0.621394	1.1e-05	7e-05
AL359962.1	0.39099	0.621774	0.669259	9.04e-10	2.33e-08
AC009779.4	0.946538	0.628691	-0.590309	1.05e-13	1.18e-11
TCERG1L	25.197	15.6399	-0.688022	1.87e-11	9.25e-10
LINC00881	0.5307	0.931454	0.811586	0.000134341	0.000586143
AC092118.1	0.884838	0.555192	-0.672427	3.54e-12	2.25e-10
HGD	4.5421	10.4036	1.19566	6.22e-09	1.17e-07
WDR86-AS1	15.7438	10.2822	-0.614627	1.14e-12	8.7e-11
IFTAP	7.68636	12.0109	0.643975	0.000263012	0.00103494
AL162411.1	0.525418	1.19865	1.18987	0.00108196	0.00335637
GATM	4.21755	6.46135	0.615432	0.000334623	0.00126244
CD3D	6.16264	3.69071	-0.739651	0.000735955	0.0024315
AC244502.3	1.79536	0.86919	-1.04653	7.24e-14	8.76e-12
C2CD4D-AS1	3.94595	2.08351	-0.921356	2.98e-08	4.41e-07
TIPARP	26.3898	15.1858	-0.797261	6.77e-16	1.85e-13
CD48	3.43492	2.01632	-0.76855	0.000651654	0.00219411
MIR6730	2.33889	1.43596	-0.70381	2.64e-07	2.85e-06
FERMT1	0.582219	1.04127	0.83871	4.71e-08	6.51e-07
IKZF1	1.16817	0.730129	-0.678023	0.000695741	0.00231416
NHLRC4	0.730176	0.476113	-0.616943	2.37e-11	1.13e-09
ATF3	45.7325	26.0018	-0.814608	0.0141148	0.0293009
IGLV1-51	129.177	77.182	-0.743007	0.0132889	0.0278743
ARC	4.26334	1.70876	-1.31903	0.000135692	0.000590412
SFRP1	2.93021	17.715	2.5959	0.0114989	0.0246521
MIR200B	0.744846	0.448402	-0.732148	0.00338447	0.0088137
TMEM59L	3.8058	2.1349	-0.834035	3.45e-08	4.96e-07
RSPO4	7.85468	4.85957	-0.692725	3.62e-12	2.29e-10
NPW	2.78957	1.45395	-0.940059	5.39e-08	7.31e-07
IGKV4-1	206.958	102.403	-1.01509	0.0109548	0.0236451
SIGLEC15	1.8885	1.11148	-0.764756	2.35e-11	1.13e-09
XKRX	4.00535	2.18027	-0.87742	3.28e-11	1.48e-09
SLAMF7	3.29828	2.02337	-0.704956	0.00146565	0.00435272
IYD	56.7151	104.378	0.88001	2.55e-08	3.81e-07
IL1RL1	10.8894	5.09532	-1.09568	1.24e-05	7.76e-05
FBXO10	1.35052	2.1498	0.670689	2.59e-19	2.94e-16
MRO	0.467933	1.07205	1.196	7.61e-05	0.00036416
CHAC1	0.760517	1.22364	0.686129	0.00118227	0.00361959
FALEC	0.554509	0.86376	0.639419	0.0204791	0.0400876
TPO	98.8559	276.52	1.48399	1.32e-05	8.16e-05
FHOD3	0.743437	1.28561	0.790173	1.27e-08	2.11e-07
BNIPL	8.70555	5.7216	-0.605517	2.62e-10	8.3e-09
F3	22.5221	14.2777	-0.657577	2.25e-07	2.51e-06
SLC26A4-AS1	38.5013	98.7541	1.35893	0.000759408	0.0024957
PSAT1	4.69727	8.6654	0.883445	2.59e-08	3.87e-07
APOC1	98.3143	42.5055	-1.20975	1.97e-18	1.4e-15
GPR171	0.700839	0.440253	-0.670751	4.13e-05	0.000216225
ATP6V1FNB	1.23428	0.687543	-0.844148	4.33e-14	6e-12
KRT5	3.37001	1.26846	-1.40967	0.00665606	0.0155453
INHBB	56.3235	31.8836	-0.82092	3.07e-17	1.25e-14
ODF3L1	0.905367	0.567668	-0.673455	0.0198571	0.0391224
INAVA	1.00779	0.589131	-0.774532	4.63e-12	2.83e-10
ADIG	0.407256	0.893189	1.13303	0.0165395	0.0335204
MIOX	2.37491	4.60668	0.955854	0.0146944	0.0303189
AC008443.4	1.05044	0.633168	-0.730337	0.000266818	0.00104621
LILRB4	2.13218	1.40747	-0.599228	0.000114962	0.000515776
GCNT4	1.19033	0.735377	-0.694807	6.25e-15	1.29e-12
ECRG4	99.0747	47.5827	-1.05808	2.68e-19	2.94e-16
ANO6	13.8351	8.99547	-0.621062	1.46e-09	3.47e-08
GBP5	1.35787	0.901761	-0.590525	0.00414066	0.0104475
SLC27A6	26.5193	13.2117	-1.00522	1.41e-13	1.48e-11
LIF	4.98712	3.16862	-0.654349	2.95e-07	3.13e-06
MIR27A	1.03632	0.524484	-0.982499	1.36e-08	2.25e-07
AC004585.1	0.792029	0.386472	-1.03519	0.000822939	0.00267067
OR2W3	1.88717	3.1233	0.726845	1.41e-07	1.7e-06
CPT1C	0.943721	0.604789	-0.641929	0.000126819	0.000558612
KIF1A	0.224452	0.885556	1.98018	4.24e-07	4.26e-06
IGLV2-8	49.0763	23.9427	-1.03544	0.0255155	0.0482462
AC106795.2	0.900554	1.68089	0.90034	5.2e-07	5.04e-06
GRIN2C	1.7542	2.9046	0.727521	0.00154894	0.00455369
SOX3	0.268518	0.786377	1.5502	0.00156448	0.00459278
ALDH1B1	6.33174	9.59118	0.599105	3.54e-11	1.56e-09
PRMT8	1.74903	0.607972	-1.52448	4.47e-08	6.21e-07
RBBP8NL	1.9264	3.06014	0.667691	1.55e-10	5.19e-09
SIK1B	1.93631	1.26628	-0.612722	0.000141926	0.000612868
GOLGA8N	0.53596	0.820292	0.614012	0.000137055	0.000595436
HBEGF	27.1459	12.0151	-1.17589	1.84e-06	1.49e-05
DIO2	25.6736	43.6673	0.766264	0.00118484	0.00362666
IL18	6.68095	2.96192	-1.17352	1.77e-24	2.53e-20
IL2RB	4.13123	2.63095	-0.65099	8.65e-07	7.86e-06
PTPRC	4.40836	2.90224	-0.603075	0.000747596	0.00246312
KATNAL2	1.2341	1.95111	0.660836	0.00291571	0.00778612
CWH43	1.30788	2.77992	1.08781	0.00290107	0.00774993
IKZF3	3.67	1.99042	-0.882705	1.57e-16	5.46e-14
IGLC3	202.266	126.459	-0.677592	0.0256469	0.0484241
TRBV19	0.904853	0.600285	-0.592036	0.000774683	0.00253481
PDE5A	32.9084	21.8002	-0.594117	3.13e-10	9.68e-09
APBA2	0.702954	1.08753	0.629552	7.74e-05	0.000369208
MFAP3L	0.384219	0.713752	0.893493	3.99e-05	0.000210085
HLF	2.6553	4.26774	0.684596	0.000883517	0.00283823
ESPN	2.75547	1.34222	-1.03768	1.22e-13	1.31e-11
SAMD5	0.440938	0.773796	0.811377	0.00733012	0.0168727
ADGRG5	0.756172	0.415825	-0.862736	5.49e-10	1.55e-08
MMP12	1.28877	0.846098	-0.607104	1.49e-05	9.07e-05
CBLC	0.745549	0.478763	-0.638991	3.51e-06	2.63e-05
KCNIP3	3.41553	5.41467	0.664765	0.00440653	0.0110017
IGFBPL1	1.31359	2.63447	1.004	0.000560818	0.00193342
CAV1	96.385	56.3522	-0.774338	2.93e-13	2.79e-11
STXBP5L	0.319655	0.760667	1.25075	0.000749247	0.00246636
IGKV6D-21	4.52976	1.80362	-1.32854	0.00586593	0.0139873
IGHV4-28	9.9254	4.78961	-1.05122	0.00861867	0.0193399
HHATL	17.056	34.2545	1.00601	3.8e-09	7.69e-08
IFNWP19	4.41257	2.8589	-0.626158	7.75e-13	6.4e-11
SLC9A2	0.40044	0.713578	0.833484	1.42e-09	3.41e-08
FCMR	3.42099	2.04384	-0.743135	0.0026461	0.00716534
POU2F2	0.824835	0.472806	-0.802856	0.000285338	0.00111024
TMEM100	5.77888	3.72794	-0.632412	8.75e-08	1.12e-06
AC244502.1	1.72151	0.881863	-0.965052	1.15e-15	2.92e-13
TMEM171	4.07426	7.10918	0.803143	2.91e-05	0.000160896
CXCL13	8.22278	3.87317	-1.08611	0.0154013	0.0315631
ATP2C2	0.538737	0.819402	0.60499	0.01612	0.0328146
AC083843.4	0.94582	0.581435	-0.701947	1.06e-10	3.84e-09
IGFL2	4.78277	2.57427	-0.893683	3.86e-08	5.46e-07
SGMS2	14.2923	9.36083	-0.610532	1.81e-12	1.27e-10
ITGB8	2.7031	1.58593	-0.76929	7.13e-15	1.43e-12
RASGRP1	0.84989	0.551779	-0.623185	1.71e-05	0.000102207
TAGLN3	1.69557	0.342065	-2.30942	7.75e-13	6.4e-11
AL137026.1	2.78728	1.12512	-1.30878	1.88e-16	6.25e-14
TACSTD2	221.024	140.654	-0.652056	2.06e-09	4.56e-08
NFIA-AS2	0.749009	0.410058	-0.869156	7.63e-14	9.08e-12
SLC15A2	2.01739	3.05107	0.596826	0.000203967	0.000835292
MTATP6P2	0.232515	3.79128	4.02729	0.00474052	0.0117228
SLC30A3	2.13389	0.55016	-1.95557	8.69e-12	4.77e-10
LIMD2	3.75658	2.30317	-0.7058	5.6e-06	3.93e-05
IL1R2	0.879091	0.425357	-1.04734	5.57e-10	1.56e-08
RNF157	0.521162	0.897303	0.783863	7.04e-06	4.75e-05
AC254633.1	32.683	21.6983	-0.590962	4.18e-08	5.87e-07
BDNF	0.807362	0.376767	-1.09954	1.33e-17	5.94e-15
AGTR1	0.429948	0.824779	0.939846	0.00110524	0.00341969
MIR27B	2.07582	0.985796	-1.07432	4e-05	0.000210243
CYSLTR2	10.6724	4.85731	-1.13566	5.05e-18	3.27e-15
NETO1	0.75629	0.306509	-1.30301	8.15e-05	0.000385639
SYN1	1.01697	0.649258	-0.647407	5.58e-11	2.28e-09
FCGBP	30.7529	53.9918	0.812016	0.0116207	0.0248797
SNAP25	1.41871	0.895184	-0.66432	1.77e-08	2.83e-07
LGR6	3.47492	2.28358	-0.605681	3.76e-10	1.13e-08
GNA14	3.81308	6.13185	0.685366	0.00105581	0.00328525
MT1H	18.1633	71.2994	1.97286	9.82e-06	6.35e-05
SH2D1A	0.872111	0.53453	-0.70624	0.00235081	0.00646879
BATF	2.95726	1.92545	-0.619067	0.00011153	0.00050386
SIT1	1.70941	1.02021	-0.744637	0.00111496	0.00344304
SERTM1	0.649546	1.93882	1.57768	3.45e-06	2.59e-05
FAM234B	1.60884	2.44859	0.605932	0.00033621	0.00126642
AC093535.2	2.67469	1.76122	-0.602797	1.29e-13	1.38e-11
MIR200A	1.23407	0.767356	-0.685455	0.000123557	0.000546606
PLA2G2D	1.48102	0.491302	-1.59191	1.63e-05	9.83e-05
SLAMF1	0.665966	0.406509	-0.71216	3.64e-05	0.000194193
CRLF1	46.3163	27.1239	-0.771956	1.2e-08	2.01e-07
RNU6ATAC18P	6.99352	4.10587	-0.768333	4.03e-11	1.74e-09
FOXF2	0.528168	1.14935	1.12175	0.00810855	0.0183597
CKMT1B	0.441493	0.688674	0.641431	8.48e-13	6.73e-11
TRPC5	4.15078	1.56437	-1.4078	1.62e-11	8.24e-10
CLDN10	6.55449	4.33726	-0.595698	6.64e-09	1.24e-07
CYTIP	2.94436	1.87457	-0.651392	0.000182239	0.000757394
AC004865.2	0.80756	0.518799	-0.638395	1.48e-14	2.48e-12
SNHG25	2.76204	1.69888	-0.701152	0.0140422	0.02918
SLCO4C1	1.18778	2.02167	0.767276	1.07e-07	1.34e-06
TRDJ2	1.5033	0.575078	-1.38631	1.64e-09	3.8e-08
ADAMTS5	1.14606	1.94341	0.761906	1.2e-07	1.47e-06
CD37	4.64169	2.83964	-0.708942	3.01e-05	0.000165069
AC012038.2	2.3704	1.53566	-0.62627	9.06e-05	0.000422326
TPTE2P1	0.63404	1.12374	0.82567	0.00258498	0.00702651
MATN1	2.5918	0.0598911	-5.43547	3.2e-12	2.07e-10
LGI3	3.09626	5.79631	0.904607	3.75e-08	5.33e-07
MSLN	1.86857	0.466936	-2.00064	2.23e-11	1.08e-09
LINC01770	2.62303	1.70969	-0.617498	1.41e-10	4.84e-09
TNFRSF13C	0.830103	0.344752	-1.26773	2.21e-05	0.000127618
IGLJ2	0.623363	0.406412	-0.617131	0.00252716	0.0068877
AC023490.6	2.66453	1.12989	-1.2377	3.22e-07	3.38e-06
QPRT	3.95987	6.21821	0.651048	0.000518771	0.00181031
LINC01885	0.351075	0.948332	1.43361	4.65e-07	4.58e-06
FNDC5	0.966459	1.63958	0.762549	0.000731018	0.00241798
AL121899.1	3.14993	2.05578	-0.615633	1.71e-10	5.7e-09
TIAM1	6.94329	4.47766	-0.632873	8.87e-10	2.3e-08
AL133371.2	0.620686	0.407093	-0.608506	0.000123694	0.000546703
HPCAL4	5.70516	2.49996	-1.19036	3.96e-07	4.02e-06
FSTL3	18.9706	12.5388	-0.597366	1.13e-11	5.97e-10
PGAP4	1.88009	1.20565	-0.640994	0.0010862	0.00336806
FA2H	0.950807	1.53709	0.692974	2.06e-13	2e-11
FABP4	4.39772	10.2912	1.22658	0.00039826	0.00145709
