# Supplementary material for: A Novel Pyroptosis-Related Gene Signature for Prediction of Disease-Free Survival in Papillary Thyroid Carcinoma
Source: J Pers Med. 2022 Dec 29;13(1):85. doi: 10.3390/jpm13010085 (PMC9863179; doi:10.3390/jpm13010085)
Supplement: Supplementary file 1 [file jpm-13-00085-s001.zip › Table S5.xlsx]

## Sheet: lassoRisk
Table S5: Total Point of the nomogram
id	time	Disease-free Survival status	riskScore	age	LNM	ETE	nomogram riskScore	risk
TCGA-4C-A93U	0.353333	0	1.09448	≥55	CLNM(+)	Extension	9.80719	high
TCGA-BJ-A0YZ	2.06417	0	2.08483	≥55	CLNM(-)	Intrathyroidal	6.95533	high
TCGA-BJ-A0Z0	1.14667	0	1.7976	≥55	CLNM(-)	Intrathyroidal	5.96683	high
TCGA-BJ-A0Z2	0.4325	1	0.977488	≥55	CLNM(-)	Intrathyroidal	3.85174	high
TCGA-BJ-A0Z3	1.36083	0	0.640568	＜55	CLNM(-)	Intrathyroidal	1.40757	low
TCGA-BJ-A0Z9	3.44083	0	1.62954	≥55	CLNM(-)	Extension	6.77126	high
TCGA-BJ-A0ZA	1.57167	0	1.66019	≥55	CLNM(-)	Intrathyroidal	5.54491	high
TCGA-BJ-A0ZB	0.334167	0	0.802623	≥55	CLNM(+)	Extension	8.39264	high
TCGA-BJ-A0ZC	0.963333	0	1.15897	≥55	CLNM(-)	Intrathyroidal	4.24345	high
TCGA-BJ-A0ZE	1.39333	0	1.78113	≥55	CLNM(-)	Extension	7.34181	high
TCGA-BJ-A0ZG	2.12167	0	0.83988	≥55	CLNM(-)	Intrathyroidal	3.579	high
TCGA-BJ-A0ZH	1.25917	0	1.03454	＜55	CLNM(+)	Intrathyroidal	3.3472	low
TCGA-BJ-A0ZJ	3.50417	0	0.876911	＜55	CLNM(+)	Intrathyroidal	3.07712	low
TCGA-BJ-A18Y	4.27917	0	1.18033	＜55	CLNM(-)	Intrathyroidal	1.8775	low
TCGA-BJ-A18Z	3.4575	0	1.13188	≥55	CLNM(+)	Extension	10.0049	high
TCGA-BJ-A191	0.4025	0	0.853415	＜55	CLNM(-)	Intrathyroidal	1.5769	low
TCGA-BJ-A28R	3.51	0	0.768756	＜55	CLNM(-)	Intrathyroidal	1.50724	low
TCGA-BJ-A28S	1.75167	0	0.96825	≥55	CLNM(-)	Intrathyroidal	3.83279	high
TCGA-BJ-A28T	2.95917	0	0.762391	＜55	CLNM(+)	Intrathyroidal	2.89468	low
TCGA-BJ-A28X	1.3525	1	0.745571	＜55	CLNM(+)	Extension	3.56108	high
TCGA-BJ-A28Z	0.9225	0	0.844294	＜55	CLNM(+)	Extension	3.75373	high
TCGA-BJ-A290	0.900833	1	2.69905	≥55	CLNM(+)	Extension	23.0916	high
TCGA-BJ-A2N7	1.53	0	1.12661	＜55	CLNM(-)	Extension	2.26468	low
TCGA-BJ-A2N8	1.38	0	3.59419	＜55	CLNM(-)	Intrathyroidal	6.80872	high
TCGA-BJ-A2N9	0.615833	1	0.942269	＜55	CLNM(-)	Intrathyroidal	1.65348	low
TCGA-BJ-A2NA	0.3475	1	0.43545	≥55	CLNM(-)	Extension	3.58015	high
TCGA-BJ-A2P4	1.0675	0	1.14887	＜55	CLNM(-)	Intrathyroidal	1.84623	low
TCGA-BJ-A3EZ	1.33333	0	3.74539	＜55	CLNM(+)	Extension	17.6555	high
TCGA-BJ-A3F0	1.16083	0	2.01814	≥55	CLNM(-)	Intrathyroidal	6.71212	high
TCGA-BJ-A3PR	3.03083	0	0.75419	≥55	CLNM(-)	Intrathyroidal	3.41901	low
TCGA-BJ-A3PU	0.605	1	1.44774	＜55	CLNM(+)	Extension	5.18001	high
TCGA-BJ-A45D	2.675	0	1.80955	＜55	CLNM(-)	Intrathyroidal	2.62674	low
TCGA-BJ-A45E	2.25833	0	0.454153	＜55	CLNM(-)	Intrathyroidal	1.27428	low
TCGA-BJ-A45F	2.01667	0	1.38692	≥55	CLNM(-)	Intrathyroidal	4.79243	high
TCGA-BJ-A45G	0.647222	0	1.03634	＜55	CLNM(+)	Intrathyroidal	3.3504	low
TCGA-BJ-A45H	3.84722	0	1.08703	＜55	CLNM(-)	Extension	2.21733	low
TCGA-BJ-A45I	5.15	1	1.43733	＜55	CLNM(-)	Extension	2.67315	low
TCGA-BJ-A45J	2.60556	0	0.525904	＜55	CLNM(+)	Intrathyroidal	2.55146	low
TCGA-BJ-A45K	4.16667	0	1.41663	＜55	CLNM(-)	Intrathyroidal	2.12985	low
TCGA-BJ-A4O8	2.83056	0	1.11172	＜55	CLNM(+)	Intrathyroidal	3.48793	high
TCGA-BJ-A4O9	1.955	0	1.39266	＜55	CLNM(-)	Intrathyroidal	2.10277	low
TCGA-CE-A13K	1.05417	0	0.943088	＜55	CLNM(+)	Extension	3.95696	high
TCGA-CE-A27D	1.02417	0	1.16512	＜55	CLNM(+)	Intrathyroidal	3.58878	high
TCGA-CE-A3MD	1.065	0	1.40264	＜55	CLNM(+)	Intrathyroidal	4.07378	high
TCGA-CE-A3ME	1.0375	0	1.78765	＜55	CLNM(-)	Intrathyroidal	2.59623	low
TCGA-CE-A481	0.9475	0	1.22011	＜55	CLNM(-)	Intrathyroidal	1.91778	low
TCGA-CE-A482	0.89	0	1.18282	＜55	CLNM(+)	Intrathyroidal	3.62283	high
TCGA-CE-A483	1.25083	0	0.855976	＜55	CLNM(+)	Intrathyroidal	3.04293	low
TCGA-CE-A484	1.035	0	0.9149	＜55	CLNM(+)	Intrathyroidal	3.14015	low
TCGA-CE-A485	1.05417	0	0.28518	＜55	CLNM(+)	Intrathyroidal	2.24384	low
TCGA-DE-A0XZ	0.558333	1	0.456549	≥55	CLNM(+)	Intrathyroidal	5.62091	high
TCGA-DE-A0Y2	1.80167	0	1.18295	＜55	CLNM(+)	Intrathyroidal	3.62309	high
TCGA-DE-A3KN	2.275	0	1.07606	＜55	CLNM(+)	Extension	4.24797	high
TCGA-DE-A4M8	1.54417	0	0.710439	≥55	CLNM(+)	Intrathyroidal	6.43655	high
TCGA-DE-A4MA	2.5075	0	1.42342	＜55	CLNM(+)	Extension	5.1132	high
TCGA-DE-A4MB	0.963333	0	1.4956	≥55	CLNM(+)	Extension	12.1483	high
TCGA-DE-A4MC	0.909167	1	2.36971	＜55	CLNM(+)	Extension	8.47277	high
TCGA-DE-A4MD	0.903333	1	1.77219	≥55	CLNM(+)	Intrathyroidal	11.3435	high
TCGA-DE-A69K	1.18833	1	0.80817	≥55	CLNM(-)	Extension	4.36808	high
TCGA-DE-A7U5	0.23	0	1.35619	＜55	CLNM(-)	Intrathyroidal	2.06224	low
TCGA-DJ-A13L	0.829167	0	2.2816	≥55	CLNM(-)	Intrathyroidal	7.72547	high
TCGA-DJ-A13M	4.0625	0	1.82629	＜55	CLNM(-)	Intrathyroidal	2.65032	low
TCGA-DJ-A13O	3.17833	0	1.01152	≥55	CLNM(-)	Intrathyroidal	3.92234	high
TCGA-DJ-A13P	14.0992	0	0.530835	＜55	CLNM(-)	Extension	1.64784	low
TCGA-DJ-A13R	1.54667	0	0.577463	＜55	CLNM(-)	Intrathyroidal	1.36096	low
TCGA-DJ-A13S	0.725833	0	1.90926	＜55	CLNM(-)	Intrathyroidal	2.77032	low
TCGA-DJ-A13T	4.67833	0	1.06283	＜55	CLNM(-)	Intrathyroidal	1.76337	low
TCGA-DJ-A13U	4.3525	0	1.1841	≥55	CLNM(-)	Extension	5.33856	high
TCGA-DJ-A13V	3.59417	0	0.552044	＜55	CLNM(+)	Extension	3.21163	low
TCGA-DJ-A13W	4.36083	0	0.789323	＜55	CLNM(-)	Intrathyroidal	1.52388	low
TCGA-DJ-A13X	0.6925	0	0.689245	＜55	CLNM(-)	Intrathyroidal	1.44462	low
TCGA-DJ-A1QD	4.0025	0	0.643199	＜55	CLNM(+)	Intrathyroidal	2.71628	low
TCGA-DJ-A1QE	11.3175	0	2.01036	≥55	CLNM(-)	Extension	8.29728	high
TCGA-DJ-A1QF	2.54833	0	0.787693	≥55	CLNM(-)	Intrathyroidal	3.48069	high
TCGA-DJ-A1QG	3.745	0	2.42358	≥55	CLNM(-)	Intrathyroidal	8.33359	high
TCGA-DJ-A1QH	3.54	0	1.76982	≥55	CLNM(+)	Extension	14.063	high
TCGA-DJ-A1QI	1.24583	0	1.07898	≥55	CLNM(-)	Intrathyroidal	4.06613	high
TCGA-DJ-A1QL	1.465	0	1.9214	≥55	CLNM(-)	Intrathyroidal	6.37437	high
TCGA-DJ-A1QM	0.500833	0	1.66619	＜55	CLNM(-)	Intrathyroidal	2.43327	low
TCGA-DJ-A1QN	3.545	0	0.733977	＜55	CLNM(-)	Intrathyroidal	1.47952	low
TCGA-DJ-A1QO	2.9075	1	0.754919	≥55	CLNM(-)	Extension	4.24569	high
TCGA-DJ-A1QQ	1.46167	0	0.686593	＜55	CLNM(-)	Extension	1.79068	low
TCGA-DJ-A2PN	0.840833	0	0.417439	≥55	CLNM(-)	Intrathyroidal	2.85659	low
TCGA-DJ-A2PO	0.665	0	0.763599	＜55	CLNM(-)	Intrathyroidal	1.5031	low
TCGA-DJ-A2PP	2.54583	0	2.08197	＜55	CLNM(-)	Intrathyroidal	3.03781	low
TCGA-DJ-A2PQ	2.94833	0	0.629047	＜55	CLNM(+)	Intrathyroidal	2.69584	low
TCGA-DJ-A2PR	2.28583	0	0.495173	＜55	CLNM(+)	Extension	3.11562	low
TCGA-DJ-A2PS	2.18167	0	1.02022	＜55	CLNM(+)	Extension	4.12325	high
TCGA-DJ-A2PT	3.23333	0	0.886767	≥55	CLNM(-)	Extension	4.5552	high
TCGA-DJ-A2PU	2.82833	0	0.548852	＜55	CLNM(-)	Intrathyroidal	1.34034	low
TCGA-DJ-A2PV	2.66333	0	0.570064	＜55	CLNM(-)	Intrathyroidal	1.35559	low
TCGA-DJ-A2PW	2.90167	0	0.829769	≥55	CLNM(+)	Intrathyroidal	6.8598	high
TCGA-DJ-A2PX	2.41167	0	0.791417	≥55	CLNM(-)	Intrathyroidal	3.48762	high
TCGA-DJ-A2PY	0.730833	0	1.62464	＜55	CLNM(+)	Extension	5.69288	high
TCGA-DJ-A2PZ	0.700833	0	1.01736	≥55	CLNM(-)	Extension	4.88401	high
TCGA-DJ-A2Q0	2.86083	0	0.918137	≥55	CLNM(-)	Intrathyroidal	3.73164	high
TCGA-DJ-A2Q1	3.1425	0	0.557055	＜55	CLNM(+)	Intrathyroidal	2.59423	low
TCGA-DJ-A2Q2	3.66	0	1.61737	≥55	CLNM(-)	Intrathyroidal	5.41962	high
TCGA-DJ-A2Q3	1.05417	1	1.22175	≥55	CLNM(+)	Extension	10.4965	high
TCGA-DJ-A2Q4	2.825	0	0.944382	＜55	CLNM(+)	Intrathyroidal	3.18994	low
TCGA-DJ-A2Q5	3.12083	0	0.641382	＜55	CLNM(+)	Intrathyroidal	2.71365	low
TCGA-DJ-A2Q6	3.03583	0	0.747321	＜55	CLNM(+)	Extension	3.5644	high
TCGA-DJ-A2Q7	2.92417	0	0.385389	＜55	CLNM(+)	Extension	2.93831	low
TCGA-DJ-A2Q9	2.98917	0	0.544965	≥55	CLNM(+)	Intrathyroidal	5.8925	high
TCGA-DJ-A2QA	2.7925	0	1.46736	≥55	CLNM(-)	Extension	6.20982	high
TCGA-DJ-A2QB	2.92917	0	1.20135	＜55	CLNM(+)	Extension	4.54174	high
TCGA-DJ-A2QC	3.32583	0	0.99833	≥55	CLNM(-)	Intrathyroidal	3.89482	high
TCGA-DJ-A3UK	3.07417	0	0.467981	＜55	CLNM(-)	Intrathyroidal	1.28372	low
TCGA-DJ-A3UM	2.58417	0	0.791742	＜55	CLNM(-)	Intrathyroidal	1.52585	low
TCGA-DJ-A3UN	2.69917	0	0.541326	＜55	CLNM(-)	Intrathyroidal	1.33496	low
TCGA-DJ-A3UO	1.755	1	0.665375	≥55	CLNM(+)	Extension	7.79986	high
TCGA-DJ-A3UP	1.36583	0	0.72656	＜55	CLNM(-)	Intrathyroidal	1.47368	low
TCGA-DJ-A3UQ	1.62917	0	1.46491	＜55	CLNM(+)	Extension	5.22769	high
TCGA-DJ-A3UR	3.025	0	0.496311	＜55	CLNM(+)	Extension	3.11751	low
TCGA-DJ-A3US	2.7325	0	0.707252	＜55	CLNM(-)	Intrathyroidal	1.45857	low
TCGA-DJ-A3UT	3.025	0	1.46202	＜55	CLNM(-)	Intrathyroidal	2.18207	low
TCGA-DJ-A3UU	1.95167	0	0.34898	＜55	CLNM(-)	Extension	1.49543	low
TCGA-DJ-A3UV	4.01333	0	1.89238	＜55	CLNM(-)	Intrathyroidal	2.74547	low
TCGA-DJ-A3UW	4.96083	0	0.74527	＜55	CLNM(-)	Intrathyroidal	1.48847	low
TCGA-DJ-A3UX	0.944167	0	1.17618	＜55	CLNM(-)	Intrathyroidal	1.87334	low
TCGA-DJ-A3UY	2.98667	0	0.583141	＜55	CLNM(-)	Intrathyroidal	1.36509	low
TCGA-DJ-A3UZ	3.41083	0	0.67247	≥55	CLNM(-)	Extension	4.06292	high
TCGA-DJ-A3V0	3.08	0	1.50842	≥55	CLNM(+)	Extension	12.2318	high
TCGA-DJ-A3V2	1.68333	0	0.597824	＜55	CLNM(+)	Intrathyroidal	2.65129	low
TCGA-DJ-A3V3	2.54833	0	0.572586	≥55	CLNM(-)	Intrathyroidal	3.10319	low
TCGA-DJ-A3V4	3.5425	0	1.06237	≥55	CLNM(+)	Extension	9.64059	high
TCGA-DJ-A3V5	1.59917	0	0.673775	≥55	CLNM(-)	Extension	4.06575	high
TCGA-DJ-A3V6	2.23917	0	2.49462	＜55	CLNM(-)	Extension	4.69984	high
TCGA-DJ-A3V7	1.9325	0	0.927764	＜55	CLNM(-)	Extension	2.03665	low
TCGA-DJ-A3V8	1.77083	0	1.12908	＜55	CLNM(+)	Extension	4.36989	high
TCGA-DJ-A3V9	1.70583	0	0.434498	＜55	CLNM(+)	Intrathyroidal	2.42997	low
TCGA-DJ-A3VA	2.06667	0	0.642913	＜55	CLNM(+)	Intrathyroidal	2.71587	low
TCGA-DJ-A3VB	1.90833	0	1.14827	＜55	CLNM(+)	Extension	4.41489	high
TCGA-DJ-A3VD	3.38917	0	0.764601	＜55	CLNM(+)	Intrathyroidal	2.8981	low
TCGA-DJ-A3VE	1.58	0	0.380718	＜55	CLNM(-)	Intrathyroidal	1.2253	low
TCGA-DJ-A3VF	0.799167	0	1.51261	≥55	CLNM(+)	Extension	12.2591	high
TCGA-DJ-A3VG	2.97	0	1.87285	＜55	CLNM(-)	Intrathyroidal	2.717	low
TCGA-DJ-A3VI	0.26	0	1.27225	＜55	CLNM(+)	Intrathyroidal	3.79994	high
TCGA-DJ-A3VJ	3.03333	0	0.753592	＜55	CLNM(+)	Extension	3.57635	high
TCGA-DJ-A3VK	2.06167	0	1.64038	≥55	CLNM(-)	Extension	6.81054	high
TCGA-DJ-A3VL	1.74667	1	0.634864	＜55	CLNM(-)	Intrathyroidal	1.4033	low
TCGA-DJ-A3VM	2.3	0	1.46823	≥55	CLNM(-)	Intrathyroidal	5.00497	high
TCGA-DJ-A4UL	2.57083	0	0.643785	≥55	CLNM(-)	Intrathyroidal	3.22337	low
TCGA-DJ-A4UP	2.5075	0	0.86338	＜55	CLNM(+)	Intrathyroidal	3.05498	low
TCGA-DJ-A4UQ	2.75167	0	0.638907	≥55	CLNM(+)	Extension	7.69046	high
TCGA-DJ-A4UR	0.309167	1	1.11649	＜55	CLNM(+)	Extension	4.34063	high
TCGA-DJ-A4UT	2.25333	0	1.45919	＜55	CLNM(-)	Intrathyroidal	2.17877	low
TCGA-DJ-A4UW	2.2425	0	0.741566	＜55	CLNM(+)	Intrathyroidal	2.86269	low
TCGA-DJ-A4V0	2.95917	0	0.929616	＜55	CLNM(-)	Intrathyroidal	1.64236	low
TCGA-DJ-A4V2	0.26	0	0.788045	＜55	CLNM(-)	Intrathyroidal	1.52284	low
TCGA-DJ-A4V4	1.31667	0	0.843966	＜55	CLNM(-)	Intrathyroidal	1.56897	low
TCGA-DJ-A4V5	2.94583	0	1.02564	≥55	CLNM(+)	Extension	9.45345	high
TCGA-DO-A1K0	1.58	1	0.905711	＜55	CLNM(+)	Extension	3.87881	high
TCGA-DO-A2HM	0.194167	0	1.21018	＜55	CLNM(+)	Intrathyroidal	3.67612	high
TCGA-E3-A3DY	7.70667	0	0.658544	＜55	CLNM(+)	Intrathyroidal	2.73862	low
TCGA-E3-A3DZ	3.93083	0	1.96645	≥55	CLNM(-)	Intrathyroidal	6.52949	high
TCGA-E3-A3E0	5.5275	0	1.15776	＜55	CLNM(-)	Intrathyroidal	1.85501	low
TCGA-E3-A3E1	6.70417	0	1.77766	＜55	CLNM(-)	Intrathyroidal	2.58242	low
TCGA-E3-A3E2	5.26167	0	0.657932	＜55	CLNM(+)	Intrathyroidal	2.73772	low
TCGA-E3-A3E3	1.21833	1	1.12358	＜55	CLNM(-)	Intrathyroidal	1.82148	low
TCGA-E3-A3E5	3.32583	0	0.925786	≥55	CLNM(+)	Intrathyroidal	7.22049	high
TCGA-E8-A242	2.60083	0	0.910032	≥55	CLNM(-)	Extension	4.61212	high
TCGA-E8-A2EA	2.97	0	0.44622	＜55	CLNM(-)	Intrathyroidal	1.26889	low
TCGA-E8-A2JQ	0.975	0	1.10095	＜55	CLNM(+)	Extension	4.30478	high
TCGA-E8-A3X7	2.60333	0	0.836379	≥55	CLNM(-)	Extension	4.43434	high
TCGA-E8-A413	2.49667	0	1.06674	＜55	CLNM(-)	Intrathyroidal	1.76706	low
TCGA-E8-A414	2.6225	0	1.01105	＜55	CLNM(-)	Intrathyroidal	1.7153	low
TCGA-E8-A415	2.58417	0	1.02541	＜55	CLNM(+)	Intrathyroidal	3.33091	low
TCGA-E8-A416	2.60583	0	1.5151	＜55	CLNM(-)	Intrathyroidal	2.24476	low
TCGA-E8-A417	2.5675	0	1.05325	＜55	CLNM(+)	Intrathyroidal	3.38078	low
TCGA-E8-A418	0.251667	0	2.71734	≥55	CLNM(-)	Extension	12.1004	high
TCGA-E8-A419	2.11917	0	0.937115	＜55	CLNM(+)	Intrathyroidal	3.1776	low
TCGA-E8-A432	1.97083	1	1.82145	≥55	CLNM(-)	Intrathyroidal	6.04327	high
TCGA-E8-A433	2.60333	0	1.03627	＜55	CLNM(-)	Intrathyroidal	1.73855	low
TCGA-E8-A434	2.60917	0	0.966886	≥55	CLNM(-)	Intrathyroidal	3.83	high
TCGA-E8-A436	1.24583	0	1.13034	＜55	CLNM(+)	Intrathyroidal	3.52277	high
TCGA-E8-A438	2.79	0	0.488531	＜55	CLNM(-)	Intrathyroidal	1.29787	low
TCGA-E8-A44K	2.58167	0	0.692694	＜55	CLNM(-)	Intrathyroidal	1.44728	low
TCGA-E8-A44M	2.51	0	0.657805	＜55	CLNM(-)	Intrathyroidal	1.42058	low
TCGA-EL-A3CM	2.25833	1	1.34959	≥55	CLNM(+)	Extension	11.2376	high
TCGA-EL-A3CN	12.9517	0	1.96768	＜55	CLNM(-)	Extension	3.54772	high
TCGA-EL-A3CO	2.01667	1	0.723038	≥55	CLNM(+)	Extension	8.04363	high
TCGA-EL-A3CR	0.6475	1	1.08484	≥55	CLNM(+)	Extension	9.75685	high
TCGA-EL-A3CS	3.8475	1	1.68389	≥55	CLNM(-)	Extension	6.97054	high
TCGA-EL-A3CT	5.15	1	1.91538	≥55	CLNM(+)	Extension	15.1989	high
TCGA-EL-A3CU	13.0858	0	1.27065	≥55	CLNM(+)	Intrathyroidal	8.67958	high
TCGA-EL-A3CV	3.15917	0	1.20852	＜55	CLNM(+)	Extension	4.55915	high
TCGA-EL-A3CW	2.60583	1	1.06082	≥55	CLNM(+)	Intrathyroidal	7.76007	high
TCGA-EL-A3CX	8.87833	0	0.515859	＜55	CLNM(-)	Intrathyroidal	1.31694	low
TCGA-EL-A3CY	0.3475	0	0.371699	＜55	CLNM(+)	Intrathyroidal	2.34988	low
TCGA-EL-A3CZ	3.90417	1	1.6455	＜55	CLNM(+)	Intrathyroidal	4.63754	high
TCGA-EL-A3D0	11.6458	0	1.00584	≥55	CLNM(+)	Extension	9.35406	high
TCGA-EL-A3D1	8.205	0	1.65008	＜55	CLNM(-)	Intrathyroidal	2.41244	low
TCGA-EL-A3D4	5.7925	0	0.789426	≥55	CLNM(+)	Extension	8.33373	high
TCGA-EL-A3D5	4.755	0	1.90228	＜55	CLNM(+)	Extension	6.60213	high
TCGA-EL-A3D6	9.02333	0	0.976152	＜55	CLNM(+)	Extension	4.0274	high
TCGA-EL-A3GO	0.0166667	1	2.66224	＜55	CLNM(-)	Intrathyroidal	4.14053	high
TCGA-EL-A3GP	4.1225	0	3.25261	≥55	CLNM(+)	Extension	31.0284	high
TCGA-EL-A3GQ	4.18333	0	0.53748	≥55	CLNM(-)	Intrathyroidal	3.04559	low
TCGA-EL-A3GS	5.445	0	0.693384	＜55	CLNM(+)	Extension	3.46326	high
TCGA-EL-A3GU	1.48917	1	2.09562	≥55	CLNM(+)	Extension	16.7336	high
TCGA-EL-A3GV	4.19417	0	0.654777	≥55	CLNM(-)	Extension	4.02473	high
TCGA-EL-A3GW	4.18	0	2.24426	＜55	CLNM(-)	Intrathyroidal	3.31266	low
TCGA-EL-A3GX	1.20167	1	0.800809	＜55	CLNM(+)	Intrathyroidal	2.95465	low
TCGA-EL-A3GY	8.42083	0	0.794793	＜55	CLNM(+)	Intrathyroidal	2.94518	low
TCGA-EL-A3GZ	11.6567	0	0.88703	＜55	CLNM(-)	Intrathyroidal	1.60545	low
TCGA-EL-A3H1	4.16667	1	2.18603	≥55	CLNM(-)	Intrathyroidal	7.34129	high
TCGA-EL-A3H2	2.83083	1	1.53495	≥55	CLNM(-)	Intrathyroidal	5.1864	high
TCGA-EL-A3H3	3.61083	0	2.41169	＜55	CLNM(+)	Intrathyroidal	6.98033	high
TCGA-EL-A3H4	4.13917	0	0.550492	＜55	CLNM(+)	Extension	3.20897	low
TCGA-EL-A3H5	6.95917	0	1.17126	≥55	CLNM(+)	Extension	10.2174	high
TCGA-EL-A3H7	11.575	0	1.43139	＜55	CLNM(+)	Extension	5.13499	high
TCGA-EL-A3H8	12.53	0	0.590754	＜55	CLNM(+)	Extension	3.27867	low
TCGA-EL-A3MW	9.0475	0	0.655696	≥55	CLNM(-)	Intrathyroidal	3.24393	low
TCGA-EL-A3MX	4.67583	1	1.30168	≥55	CLNM(+)	Intrathyroidal	8.82452	high
TCGA-EL-A3MZ	4.43583	1	2.41836	≥55	CLNM(+)	Extension	19.8791	high
TCGA-EL-A3N2	2.46917	0	1.39541	＜55	CLNM(+)	Extension	5.03734	high
TCGA-EL-A3T0	11.8675	0	0.932163	＜55	CLNM(+)	Extension	3.93396	high
TCGA-EL-A3T1	10.7892	0	0.922725	＜55	CLNM(-)	Extension	2.03118	low
TCGA-EL-A3T2	2.59	1	1.27691	≥55	CLNM(+)	Intrathyroidal	8.70863	high
TCGA-EL-A3T3	10.9967	0	0.301112	≥55	CLNM(-)	Intrathyroidal	2.68464	low
TCGA-EL-A3T6	8.18	0	1.63183	＜55	CLNM(-)	Intrathyroidal	2.38906	low
TCGA-EL-A3T7	3.43833	0	0.286825	＜55	CLNM(-)	Extension	1.44664	low
TCGA-EL-A3T8	8.94917	0	0.505443	＜55	CLNM(-)	Intrathyroidal	1.30964	low
TCGA-EL-A3T9	0.483333	1	3.65351	≥55	CLNM(+)	Extension	38.4309	high
TCGA-EL-A3TA	5.57083	0	0.564628	＜55	CLNM(-)	Intrathyroidal	1.35167	low
TCGA-EL-A3TB	6.89583	0	0.616504	＜55	CLNM(+)	Extension	3.32404	low
TCGA-EL-A3ZG	7.4575	0	1.97192	＜55	CLNM(-)	Extension	3.55575	high
TCGA-EL-A3ZH	7.59167	0	1.28596	＜55	CLNM(+)	Extension	4.75152	high
TCGA-EL-A3ZK	4.31167	0	0.498485	＜55	CLNM(+)	Intrathyroidal	2.51439	low
TCGA-EL-A3ZL	5.1875	0	0.364455	＜55	CLNM(+)	Intrathyroidal	2.34082	low
TCGA-EL-A3ZN	4.41833	0	0.726162	＜55	CLNM(+)	Extension	3.52438	high
TCGA-EL-A3ZO	6.0525	0	1.45931	≥55	CLNM(+)	Extension	11.9153	high
TCGA-EL-A3ZP	5.45333	0	1.10188	＜55	CLNM(+)	Extension	4.30692	high
TCGA-EL-A3ZQ	5.0975	0	1.27028	≥55	CLNM(-)	Intrathyroidal	4.5032	high
TCGA-EL-A3ZR	5.01	0	1.29798	＜55	CLNM(-)	Intrathyroidal	1.99915	low
TCGA-EL-A3ZS	0.588333	0	0.261009	＜55	CLNM(+)	Intrathyroidal	2.21508	low
TCGA-EL-A3ZT	4.95	0	0.397558	＜55	CLNM(-)	Extension	1.5347	low
TCGA-EL-A4JV	4.785	0	1.36257	＜55	CLNM(-)	Intrathyroidal	2.06927	low
TCGA-EL-A4JW	2.89083	0	0.687971	＜55	CLNM(-)	Intrathyroidal	1.44364	low
TCGA-EL-A4JX	3.8275	0	0.413564	＜55	CLNM(-)	Intrathyroidal	1.24697	low
TCGA-EL-A4JZ	5.08083	0	0.896203	≥55	CLNM(+)	Extension	8.82243	high
TCGA-EL-A4K0	2.58417	0	0.63374	＜55	CLNM(-)	Intrathyroidal	1.40245	low
TCGA-EL-A4K1	2.86333	0	1.81162	≥55	CLNM(+)	Intrathyroidal	11.5848	high
TCGA-EL-A4K2	2.54083	0	0.94137	＜55	CLNM(-)	Intrathyroidal	1.65269	low
TCGA-EL-A4K4	4.44333	0	1.42711	＜55	CLNM(+)	Extension	5.12329	high
TCGA-EL-A4K6	2.3925	1	0.371256	≥55	CLNM(+)	Extension	6.66677	high
TCGA-EL-A4K7	3.425	0	0.405425	≥55	CLNM(+)	Extension	6.78946	high
TCGA-EL-A4K9	3.98333	0	0.968457	≥55	CLNM(-)	Extension	4.75819	high
TCGA-EL-A4KD	3.63	0	0.779138	＜55	CLNM(+)	Extension	3.62545	high
TCGA-EL-A4KG	2.02333	0	1.58607	＜55	CLNM(-)	Extension	2.894	low
TCGA-EL-A4KH	2.25333	0	0.623065	＜55	CLNM(-)	Intrathyroidal	1.39449	low
TCGA-EL-A4KI	0.725833	1	2.38253	≥55	CLNM(-)	Extension	10.1204	high
TCGA-EM-A1CS	2.23667	0	0.829579	≥55	CLNM(-)	Intrathyroidal	3.55938	high
TCGA-EM-A1CT	1.51417	0	1.07538	≥55	CLNM(+)	Intrathyroidal	7.82057	high
TCGA-EM-A1CU	1.74083	0	0.871692	＜55	CLNM(+)	Intrathyroidal	3.06856	low
TCGA-EM-A1CV	4.03833	0	0.652551	＜55	CLNM(-)	Intrathyroidal	1.41661	low
TCGA-EM-A1CW	1.50333	0	1.11963	＜55	CLNM(-)	Intrathyroidal	1.81764	low
TCGA-EM-A1YC	6.54583	0	1.42578	≥55	CLNM(-)	Intrathyroidal	4.89286	high
TCGA-EM-A1YD	4.74667	0	1.26071	＜55	CLNM(-)	Intrathyroidal	1.95978	low
TCGA-EM-A1YE	4.50333	0	1.523	＜55	CLNM(-)	Intrathyroidal	2.25425	low
TCGA-EM-A22I	1.22667	0	0.681388	＜55	CLNM(-)	Extension	1.78571	low
TCGA-EM-A22J	1.2075	0	1.38967	≥55	CLNM(-)	Intrathyroidal	4.79946	high
TCGA-EM-A22K	1.31167	0	1.087	＜55	CLNM(+)	Intrathyroidal	3.44223	high
TCGA-EM-A22L	0.870833	0	1.85787	＜55	CLNM(-)	Intrathyroidal	2.69538	low
TCGA-EM-A22M	1.21	0	1.26414	＜55	CLNM(-)	Intrathyroidal	1.96338	low
TCGA-EM-A22N	0.886667	0	1.23298	≥55	CLNM(-)	Intrathyroidal	4.41443	high
TCGA-EM-A22O	3.67917	0	1.16759	≥55	CLNM(+)	Extension	10.1974	high
TCGA-EM-A22P	3.43833	0	0.667103	≥55	CLNM(+)	Intrathyroidal	6.28939	high
TCGA-EM-A22Q	1.185	0	0.888088	＜55	CLNM(-)	Intrathyroidal	1.60636	low
TCGA-EM-A2CK	1.48917	0	1.45325	＜55	CLNM(+)	Intrathyroidal	4.18533	high
TCGA-EM-A2CN	1.9575	0	0.679239	≥55	CLNM(-)	Intrathyroidal	3.28495	low
TCGA-EM-A2CP	0.249167	0	0.553552	＜55	CLNM(-)	Intrathyroidal	1.3437	low
TCGA-EM-A2CQ	1.02417	0	1.58925	＜55	CLNM(+)	Intrathyroidal	4.50041	high
TCGA-EM-A2CR	1.13583	0	1.25778	＜55	CLNM(-)	Intrathyroidal	1.95672	low
TCGA-EM-A2CS	2.3025	0	1.5052	＜55	CLNM(+)	Intrathyroidal	4.30298	high
TCGA-EM-A2CT	4.035	0	1.66161	＜55	CLNM(-)	Intrathyroidal	2.42733	low
TCGA-EM-A2CU	1.095	0	0.862127	＜55	CLNM(+)	Intrathyroidal	3.05294	low
TCGA-EM-A2OV	1.845	0	1.81848	≥55	CLNM(-)	Intrathyroidal	6.03368	high
TCGA-EM-A2OX	1.6425	0	0.765436	＜55	CLNM(+)	Intrathyroidal	2.89939	low
TCGA-EM-A2OY	2.69083	0	1.39983	＜55	CLNM(-)	Intrathyroidal	2.11083	low
TCGA-EM-A2OZ	2.82833	0	1.3516	≥55	CLNM(-)	Intrathyroidal	4.70293	high
TCGA-EM-A2P0	1.465	0	0.579875	＜55	CLNM(+)	Intrathyroidal	2.62602	low
TCGA-EM-A2P1	0.994167	1	2.46617	＜55	CLNM(+)	Intrathyroidal	7.18627	high
TCGA-EM-A2P2	1.44	0	3.71443	＜55	CLNM(-)	Intrathyroidal	7.25993	high
TCGA-EM-A3AJ	2.57583	0	1.29009	＜55	CLNM(+)	Intrathyroidal	3.8363	high
TCGA-EM-A3AK	1.30583	0	0.949136	≥55	CLNM(-)	Intrathyroidal	3.79389	high
TCGA-EM-A3AL	1.1775	0	1.53244	＜55	CLNM(-)	Intrathyroidal	2.26564	low
TCGA-EM-A3AN	2.75417	0	1.60629	＜55	CLNM(+)	Intrathyroidal	4.54151	high
TCGA-EM-A3AO	3.70667	0	1.33039	≥55	CLNM(+)	Intrathyroidal	8.9608	high
TCGA-EM-A3AQ	2.475	0	0.589254	≥55	CLNM(-)	Intrathyroidal	3.13091	low
TCGA-EM-A3AR	3.10167	0	1.72861	＜55	CLNM(+)	Intrathyroidal	4.84788	high
TCGA-EM-A3FJ	2.32667	0	0.579187	＜55	CLNM(+)	Intrathyroidal	2.62505	low
TCGA-EM-A3FK	1.97917	0	0.512967	＜55	CLNM(+)	Intrathyroidal	2.5339	low
TCGA-EM-A3FM	1.4075	1	1.13243	≥55	CLNM(+)	Intrathyroidal	8.06235	high
TCGA-EM-A3FN	1.005	0	1.61927	＜55	CLNM(-)	Intrathyroidal	2.3731	low
TCGA-EM-A3FO	1.45667	0	0.702416	＜55	CLNM(-)	Intrathyroidal	1.45481	low
TCGA-EM-A3FP	1.44833	0	1.40157	≥55	CLNM(-)	Intrathyroidal	4.83004	high
TCGA-EM-A3FQ	1.34667	0	1.70534	＜55	CLNM(+)	Intrathyroidal	4.78806	high
TCGA-EM-A3FR	1.25083	0	3.54888	≥55	CLNM(+)	Intrathyroidal	29.2786	high
TCGA-EM-A3O3	1.2075	0	2.15496	≥55	CLNM(+)	Intrathyroidal	13.9144	high
TCGA-EM-A3O8	1.04333	0	1.32075	＜55	CLNM(-)	Intrathyroidal	2.0236	low
TCGA-EM-A3OA	2.25	0	2.2306	≥55	CLNM(-)	Intrathyroidal	7.51805	high
TCGA-EM-A3OB	3.21917	0	1.49949	＜55	CLNM(-)	Intrathyroidal	2.22614	low
TCGA-EM-A3ST	2.64417	1	2.74643	≥55	CLNM(-)	Intrathyroidal	9.90063	high
TCGA-EM-A3SU	2.49417	0	1.01442	＜55	CLNM(+)	Intrathyroidal	3.31143	low
TCGA-EM-A3SX	2.48583	0	0.757433	＜55	CLNM(+)	Intrathyroidal	2.88703	low
TCGA-EM-A3SZ	1.065	0	2.36242	＜55	CLNM(-)	Intrathyroidal	3.52829	high
TCGA-EM-A4FF	5.07833	1	1.36511	＜55	CLNM(+)	Intrathyroidal	3.993	high
TCGA-EM-A4FM	0.443333	0	0.529925	≥55	CLNM(+)	Extension	7.25591	high
TCGA-EM-A4FN	2.19583	0	0.685949	＜55	CLNM(+)	Intrathyroidal	2.77897	low
TCGA-EM-A4FO	2.19583	0	0.442665	≥55	CLNM(-)	Intrathyroidal	2.89531	low
TCGA-EM-A4FQ	1.87	0	1.1302	＜55	CLNM(+)	Intrathyroidal	3.52252	high
TCGA-EM-A4FR	1.79333	0	1.57691	＜55	CLNM(+)	Intrathyroidal	4.47085	high
TCGA-EM-A4FV	2.03667	0	1.18765	≥55	CLNM(-)	Intrathyroidal	4.30892	high
TCGA-EM-A4G1	1.13917	0	0.875944	＜55	CLNM(-)	Intrathyroidal	1.59598	low
TCGA-ET-A25G	6.8225	0	0.860914	≥55	CLNM(-)	Extension	4.49278	high
TCGA-ET-A25I	6.80333	0	1.20015	＜55	CLNM(-)	Intrathyroidal	1.89746	low
TCGA-ET-A25K	5.86417	0	0.408585	＜55	CLNM(+)	Intrathyroidal	2.3966	low
TCGA-ET-A25O	5.43667	0	0.915962	＜55	CLNM(+)	Intrathyroidal	3.14193	low
TCGA-ET-A2MX	7.36167	0	0.0744191	＜55	CLNM(+)	Intrathyroidal	2.00513	low
TCGA-ET-A2MZ	3.10167	0	0.978546	＜55	CLNM(-)	Intrathyroidal	1.68581	low
TCGA-ET-A2N0	4.38	0	1.22317	＜55	CLNM(+)	Intrathyroidal	3.7017	high
TCGA-ET-A2N4	0.221667	0	0.791725	＜55	CLNM(-)	Extension	1.89402	low
TCGA-ET-A39K	3.41917	1	0.415092	＜55	CLNM(+)	Extension	2.98526	low
TCGA-ET-A39L	9.03167	0	0.935467	＜55	CLNM(-)	Intrathyroidal	1.64749	low
TCGA-ET-A39O	8.37417	0	0.865928	＜55	CLNM(-)	Intrathyroidal	1.58747	low
TCGA-ET-A39P	7.93917	0	1.32454	≥55	CLNM(-)	Extension	5.75407	high
TCGA-ET-A39R	7.8375	0	0.653638	＜55	CLNM(-)	Intrathyroidal	1.41743	low
TCGA-ET-A39S	4.58833	0	0.607927	＜55	CLNM(-)	Intrathyroidal	1.38327	low
TCGA-ET-A39T	8.1775	0	1.81241	≥55	CLNM(-)	Extension	7.46541	high
TCGA-ET-A3BO	4.19667	0	0.518745	＜55	CLNM(+)	Extension	3.15506	low
TCGA-ET-A3BP	6.58667	0	1.33305	＜55	CLNM(+)	Intrathyroidal	3.92525	high
TCGA-ET-A3BQ	6.38167	0	0.628136	＜55	CLNM(-)	Intrathyroidal	1.39827	low
TCGA-ET-A3BS	0.481667	0	0.658917	＜55	CLNM(+)	Extension	3.40014	low
TCGA-ET-A3BT	0.730833	1	1.22854	≥55	CLNM(+)	Intrathyroidal	8.48671	high
TCGA-ET-A3BU	6.48	0	1.07182	＜55	CLNM(+)	Intrathyroidal	3.41445	low
TCGA-ET-A3BV	3.50167	1	1.27093	＜55	CLNM(+)	Intrathyroidal	3.79726	high
TCGA-ET-A3BX	4.36917	0	1.82527	＜55	CLNM(+)	Extension	6.33629	high
TCGA-ET-A3DQ	7.06583	0	1.02173	＜55	CLNM(-)	Intrathyroidal	1.72511	low
TCGA-ET-A3DR	6.71	0	0.67979	＜55	CLNM(+)	Intrathyroidal	2.76985	low
TCGA-ET-A3DS	5.56583	0	1.62037	＜55	CLNM(-)	Intrathyroidal	2.3745	low
TCGA-ET-A3DU	5.23167	0	1.22546	＜55	CLNM(+)	Intrathyroidal	3.70622	high
TCGA-ET-A3DV	13.8742	0	0.94396	≥55	CLNM(-)	Extension	4.69639	high
TCGA-ET-A3DW	2.05833	0	0.682067	≥55	CLNM(+)	Intrathyroidal	6.33982	high
TCGA-ET-A40P	3.66333	0	1.26765	＜55	CLNM(-)	Intrathyroidal	1.96706	low
TCGA-ET-A40Q	0.596667	1	1.55518	＜55	CLNM(+)	Extension	5.48572	high
TCGA-ET-A40S	3.34833	0	1.96614	≥55	CLNM(-)	Intrathyroidal	6.52841	high
TCGA-ET-A40T	3.12083	0	0.550929	＜55	CLNM(+)	Intrathyroidal	2.58576	low
TCGA-ET-A4KN	2.7625	0	0.472638	＜55	CLNM(-)	Extension	1.59745	low
TCGA-FE-A22Z	5.73	1	1.69723	≥55	CLNM(+)	Extension	13.5285	high
TCGA-FE-A230	1.44	1	1.2352	＜55	CLNM(+)	Intrathyroidal	3.72554	high
TCGA-FE-A231	2.63083	0	1.68586	≥55	CLNM(+)	Intrathyroidal	10.8327	high
TCGA-FE-A234	1.3225	1	2.16337	＜55	CLNM(+)	Intrathyroidal	6.11393	high
TCGA-FE-A235	9.77583	0	0.537696	＜55	CLNM(+)	Intrathyroidal	2.56756	low
TCGA-FE-A236	5.56	0	1.58546	＜55	CLNM(+)	Intrathyroidal	4.49131	high
TCGA-FE-A237	1.8975	1	1.33644	＜55	CLNM(+)	Extension	4.88128	high
TCGA-FE-A23A	6.81417	0	1.49151	＜55	CLNM(-)	Intrathyroidal	2.21669	low
TCGA-FE-A3PA	8.85583	0	1.96704	＜55	CLNM(-)	Extension	3.54652	high
TCGA-FE-A3PB	7.09083	0	0.886755	＜55	CLNM(+)	Extension	3.83977	high
TCGA-FE-A3PC	7.13417	0	1.05478	＜55	CLNM(+)	Intrathyroidal	3.38353	low
TCGA-FE-A3PD	6.55917	0	1.1677	＜55	CLNM(-)	Intrathyroidal	1.86487	low
TCGA-FK-A3S3	5.91833	0	0.401916	＜55	CLNM(+)	Extension	2.96434	low
TCGA-FK-A3SB	0.3425	0	0.448287	＜55	CLNM(+)	Extension	3.03862	low
TCGA-FK-A3SD	0.0875	0	1.65568	≥55	CLNM(-)	Intrathyroidal	5.53158	high
TCGA-FK-A3SE	1.83417	0	0.168613	＜55	CLNM(+)	Intrathyroidal	2.10851	low
TCGA-FK-A3SG	0.0766667	0	0.854865	＜55	CLNM(+)	Intrathyroidal	3.04113	low
TCGA-FK-A3SH	4.005	0	0.371647	＜55	CLNM(+)	Intrathyroidal	2.34982	low
TCGA-FK-A4UB	9.66667	0	0.649547	＜55	CLNM(+)	Extension	3.38318	low
TCGA-FY-A2QD	0.104167	0	0.592724	≥55	CLNM(-)	Intrathyroidal	3.13672	low
TCGA-FY-A3I4	1.48417	0	0.239468	＜55	CLNM(-)	Intrathyroidal	1.13633	low
TCGA-FY-A3I5	0.651667	0	1.7566	≥55	CLNM(-)	Intrathyroidal	5.83766	high
TCGA-FY-A3NM	2.4225	0	1.26471	＜55	CLNM(-)	Extension	2.43788	low
TCGA-FY-A3NP	1.34417	0	1.47189	≥55	CLNM(-)	Intrathyroidal	5.01476	high
TCGA-FY-A3ON	1.62917	0	0.465675	＜55	CLNM(+)	Intrathyroidal	2.47075	low
TCGA-FY-A3R6	1.15833	0	1.0871	≥55	CLNM(+)	Intrathyroidal	7.86966	high
TCGA-FY-A3R7	1.355	0	0.946596	＜55	CLNM(+)	Extension	3.96438	high
TCGA-FY-A3R9	1.38	0	1.33468	≥55	CLNM(-)	Intrathyroidal	4.66066	high
TCGA-FY-A3TY	1.94083	0	1.25483	≥55	CLNM(-)	Extension	5.54394	high
TCGA-FY-A3W9	1.80167	0	2.52904	≥55	CLNM(-)	Intrathyroidal	8.8161	high
TCGA-FY-A3YR	1.44583	0	0.888782	≥55	CLNM(+)	Extension	8.78756	high
TCGA-FY-A40K	1.26167	0	0.389148	＜55	CLNM(-)	Intrathyroidal	1.23083	low
TCGA-FY-A40L	1.9875	0	1.37777	≥55	CLNM(+)	Extension	11.4079	high
TCGA-FY-A40M	1.8725	0	1.11911	＜55	CLNM(-)	Intrathyroidal	1.81714	low
TCGA-FY-A40N	1.585	0	0.4064	≥55	CLNM(-)	Intrathyroidal	2.83981	low
TCGA-FY-A4B3	1.16917	0	0.63817	＜55	CLNM(+)	Extension	3.3627	low
TCGA-FY-A4B4	1.79833	0	1.02298	≥55	CLNM(+)	Intrathyroidal	7.60491	high
TCGA-GE-A2C6	1.04333	0	0.620131	＜55	CLNM(+)	Intrathyroidal	2.68304	low
TCGA-H2-A26U	1.415	0	0.958426	＜55	CLNM(-)	Extension	2.07025	low
TCGA-H2-A2K9	1.80417	0	1.62394	＜55	CLNM(+)	Intrathyroidal	4.58451	high
TCGA-H2-A3RH	1.0375	0	2.0768	＜55	CLNM(-)	Intrathyroidal	3.02944	low
TCGA-H2-A3RI	0.764167	1	0.680264	＜55	CLNM(-)	Extension	1.78464	low
TCGA-H2-A421	1.67	0	0.576618	＜55	CLNM(+)	Intrathyroidal	2.62145	low
TCGA-H2-A422	1.54917	0	0.935453	＜55	CLNM(-)	Intrathyroidal	1.64748	low
TCGA-IM-A3EB	4.07333	0	3.1941	＜55	CLNM(+)	Extension	13.1554	high
TCGA-IM-A3ED	3.9475	0	0.423185	≥55	CLNM(-)	Intrathyroidal	2.86536	low
TCGA-IM-A3U2	1.54167	0	1.19389	≥55	CLNM(+)	Extension	10.3416	high
TCGA-IM-A3U3	1.4075	0	0.83527	≥55	CLNM(-)	Intrathyroidal	3.57021	high
TCGA-IM-A41Y	1.8175	0	0.911258	＜55	CLNM(+)	Extension	3.89031	high
TCGA-IM-A420	0.684167	0	2.29743	＜55	CLNM(+)	Intrathyroidal	6.56739	high
TCGA-IM-A4EB	2.135	0	1.51775	＜55	CLNM(+)	Extension	5.37722	high
TCGA-J8-A3NZ	1.43417	0	0.627975	＜55	CLNM(+)	Extension	3.34445	low
TCGA-J8-A3O0	3.59417	0	2.44615	＜55	CLNM(-)	Intrathyroidal	3.68952	high
TCGA-J8-A3O1	2.26417	0	0.809937	＜55	CLNM(+)	Intrathyroidal	2.96908	low
TCGA-J8-A3O2	0.936667	0	0.584585	＜55	CLNM(+)	Extension	3.26789	low
TCGA-J8-A3YD	2.65	0	0.949339	＜55	CLNM(+)	Intrathyroidal	3.1984	low
TCGA-J8-A3YE	2.31917	0	1.73621	＜55	CLNM(+)	Extension	6.04215	high
TCGA-J8-A3YF	2.05583	0	0.904844	≥55	CLNM(+)	Intrathyroidal	7.14024	high
TCGA-J8-A3YG	1.85583	0	1.55742	＜55	CLNM(+)	Intrathyroidal	4.42459	high
TCGA-J8-A3YH	0.479167	0	0.577654	＜55	CLNM(+)	Intrathyroidal	2.62291	low
TCGA-J8-A42S	0.205	0	0.348297	＜55	CLNM(+)	Intrathyroidal	2.32072	low
TCGA-J8-A4HW	0.216667	0	0.306764	≥55	CLNM(+)	Intrathyroidal	5.18907	high
TCGA-J8-A4HY	0.0166667	0	1.17607	≥55	CLNM(+)	Extension	10.2437	high
TCGA-KS-A41F	11.955	0	0.313966	＜55	CLNM(+)	Intrathyroidal	2.27858	low
TCGA-KS-A41I	1.33083	0	0.71282	＜55	CLNM(-)	Intrathyroidal	1.46291	low
TCGA-KS-A41J	1.30583	0	1.70694	＜55	CLNM(+)	Intrathyroidal	4.79215	high
TCGA-KS-A41L	9.48	0	1.54369	＜55	CLNM(-)	Intrathyroidal	2.27928	low
TCGA-KS-A4I1	2.22333	0	0.363923	＜55	CLNM(-)	Intrathyroidal	1.21437	low
TCGA-KS-A4I3	3.63833	0	0.524376	＜55	CLNM(+)	Extension	3.16455	low
TCGA-KS-A4I5	1.5525	0	0.293315	＜55	CLNM(+)	Intrathyroidal	2.25361	low
TCGA-KS-A4I7	2.70167	0	1.03594	≥55	CLNM(-)	Intrathyroidal	3.9738	high
TCGA-KS-A4I9	7.27667	0	0.943643	＜55	CLNM(-)	Intrathyroidal	1.6547	low
TCGA-KS-A4IB	7.055	0	1.90059	＜55	CLNM(+)	Intrathyroidal	5.3139	high
TCGA-KS-A4IC	2.9375	0	0.864734	＜55	CLNM(+)	Intrathyroidal	3.05719	low
TCGA-KS-A4ID	2.7675	0	2.9508	≥55	CLNM(-)	Intrathyroidal	11.0416	high
TCGA-L6-A4EP	2.78167	0	0.404839	＜55	CLNM(-)	Intrathyroidal	1.24118	low
TCGA-L6-A4EQ	3.36167	0	0.422724	＜55	CLNM(+)	Intrathyroidal	2.41475	low
TCGA-L6-A4EU	0.790833	0	0.793692	≥55	CLNM(+)	Extension	8.35273	high
TCGA-MK-A4N7	2.70167	0	0.272389	＜55	CLNM(-)	Intrathyroidal	1.15647	low
TCGA-MK-A4N9	2.51583	0	0.246913	＜55	CLNM(+)	Extension	2.72899	low
TCGA-QD-A8IV	1.07333	0	0.932383	＜55	CLNM(+)	Extension	3.93442	high
